# Supplementary material for: Nitrogen-doped polycyclic aromatic hydrocarbons by a one-pot Suzuki coupling/intramolecular SNAr reaction
Source: Chem Sci. 2022 Nov 29;14(2):284–90. doi: 10.1039/d2sc05409d (PMC9811559; doi:10.1039/d2sc05409d)
Supplement: SC-014-D2SC05409D-s002 [file SC-014-D2SC05409D-s002.cif]

# Electronic Supplementary Material (ESI) for Chemical Science.
# This journal is © The Royal Society of Chemistry 2022

####################################################################### 
# 
# This file contains crystal structure data downloaded from the 
# Cambridge Structural Database (CSD) hosted by the Cambridge 
# Crystallographic Data Centre (CCDC).
# 
# Full information about CCDC data access policies and citation 
# guidelines are available at http://www.ccdc.cam.ac.uk/access/V1 
# 
# Audit and citation data items may have been added by the CCDC. 
# Please retain this information to preserve the provenance of 
# this file and to allow appropriate attribution of the data. 
# 
#######################################################################

data_TXQ178-1TolHex_a
_database_code_depnum_ccdc_archive 'CCDC 2190556'
loop_
_audit_author_name
_audit_author_address
'Kazutaka Shoyama'
;University of Wuerzburg
Germany
;
_audit_update_record             
;
2022-07-15 deposited with the CCDC.	2022-11-29 downloaded from the CCDC.
;

_audit_creation_method           SHELXL-2018/3
_shelx_SHELXL_version_number     2018/3
_chemical_name_systematic        ?
_chemical_name_common            ?
_chemical_melting_point          ?
_chemical_formula_moiety         'C52 H43 N5 O4, C7 H8'
_chemical_formula_sum            'C59 H51 N5 O4'
_chemical_formula_weight         894.05

loop_
_atom_type_symbol
_atom_type_description
_atom_type_scat_dispersion_real
_atom_type_scat_dispersion_imag
_atom_type_scat_source
C C 0.0022 0.0012 'International Tables Vol C Tables 4.2.6.8 and 6.1.1.4'
H H 0.0000 0.0000 'International Tables Vol C Tables 4.2.6.8 and 6.1.1.4'
N N 0.0046 0.0025 'International Tables Vol C Tables 4.2.6.8 and 6.1.1.4'
O O 0.0081 0.0046 'International Tables Vol C Tables 4.2.6.8 and 6.1.1.4'

_space_group_crystal_system      monoclinic
_space_group_IT_number           14
_space_group_name_H-M_alt        'P 21/c'
_space_group_name_Hall           '-P 2ybc'

_shelx_space_group_comment       
;
The symmetry employed for this shelxl refinement is uniquely defined
by the following loop, which should always be used as a source of
symmetry information in preference to the above space-group names.
They are only intended as comments.
;

loop_
_space_group_symop_operation_xyz
'x, y, z'
'-x, y+1/2, -z+1/2'
'-x, -y, -z'
'x, -y-1/2, z-1/2'

_cell_length_a                   21.815(2)
_cell_length_b                   24.526(3)
_cell_length_c                   8.429(2)
_cell_angle_alpha                90
_cell_angle_beta                 95.275(3)
_cell_angle_gamma                90
_cell_volume                     4490.7(13)
_cell_formula_units_Z            4
_cell_measurement_temperature    100(2)
_cell_measurement_reflns_used    41238
_cell_measurement_theta_min      0.818
_cell_measurement_theta_max      27.869

_exptl_crystal_description       needle
_exptl_crystal_colour            purple
_exptl_crystal_density_meas      ?
_exptl_crystal_density_method    'not measured'
_exptl_crystal_density_diffrn    1.322
_exptl_crystal_F_000             1888
_exptl_transmission_factor_min   ?
_exptl_transmission_factor_max   ?
_exptl_crystal_size_max          0.200
_exptl_crystal_size_mid          0.050
_exptl_crystal_size_min          0.050
_exptl_absorpt_coefficient_mu    0.063
_shelx_estimated_absorpt_T_min   0.987
_shelx_estimated_absorpt_T_max   0.997
_exptl_absorpt_correction_type   none
_exptl_absorpt_correction_T_min  ?
_exptl_absorpt_correction_T_max  ?
_exptl_absorpt_process_details   ?
_exptl_absorpt_special_details   ?
_diffrn_ambient_temperature      100(2)
_diffrn_radiation_wavelength     0.61992
_diffrn_radiation_type           synchrotron
_diffrn_source                   'P11@PETRA III, DESY, Hamburg, Germany'
_diffrn_measurement_device_type  
;
Eiger2 X 16M, High Precision 1-Axis Goniostat with Staeubli sample changing
robot
;
_diffrn_measurement_method       '180\deg \p scan'
_diffrn_detector_area_resol_mean ?
_diffrn_reflns_number            79085
_diffrn_reflns_av_unetI/netI     0.0251
_diffrn_reflns_av_R_equivalents  0.0416
_diffrn_reflns_limit_h_min       -28
_diffrn_reflns_limit_h_max       28
_diffrn_reflns_limit_k_min       -36
_diffrn_reflns_limit_k_max       36
_diffrn_reflns_limit_l_min       -12
_diffrn_reflns_limit_l_max       12
_diffrn_reflns_theta_min         0.818
_diffrn_reflns_theta_max         27.869
_diffrn_reflns_theta_full        21.836
_diffrn_measured_fraction_theta_max 0.778
_diffrn_measured_fraction_theta_full 0.991
_diffrn_reflns_Laue_measured_fraction_max 0.778
_diffrn_reflns_Laue_measured_fraction_full 0.991
_diffrn_reflns_point_group_measured_fraction_max 0.778
_diffrn_reflns_point_group_measured_fraction_full 0.991
_reflns_number_total             12553
_reflns_number_gt                10297
_reflns_threshold_expression     'I > 2\s(I)'
_reflns_Friedel_coverage         0.000
_reflns_Friedel_fraction_max     .
_reflns_Friedel_fraction_full    .

_reflns_special_details          
;
 Reflections were merged by SHELXL according to the crystal
 class for the calculation of statistics and refinement.
 
 _reflns_Friedel_fraction is defined as the number of unique
 Friedel pairs measured divided by the number that would be
 possible theoretically, ignoring centric projections and
 systematic absences.
;

_computing_data_collection       'costum designed PXII GUI'
_computing_cell_refinement       'XDS (Kabsch, 2010)'
_computing_data_reduction        'XDS (Kabsch, 2010)'
_computing_structure_solution    'SHELXT 2018/2 (Sheldrick, 2018)'
_computing_structure_refinement  'SHELXL-2018/3 (Sheldrick, 2018)'
_computing_molecular_graphics    ?
_computing_publication_material  ?
_refine_special_details          ?
_refine_ls_structure_factor_coef Fsqd
_refine_ls_matrix_type           full
_refine_ls_weighting_scheme      calc
_refine_ls_weighting_details     
'w=1/[\s^2^(Fo^2^)+(0.0891P)^2^+1.3580P] where P=(Fo^2^+2Fc^2^)/3'
_atom_sites_solution_primary     dual
_atom_sites_solution_secondary   difmap
_atom_sites_solution_hydrogens   geom
_refine_ls_hydrogen_treatment    constr
_refine_ls_extinction_method     none
_refine_ls_extinction_coef       .
_refine_ls_number_reflns         12553
_refine_ls_number_parameters     622
_refine_ls_number_restraints     0
_refine_ls_R_factor_all          0.0647
_refine_ls_R_factor_gt           0.0536
_refine_ls_wR_factor_ref         0.1642
_refine_ls_wR_factor_gt          0.1517
_refine_ls_goodness_of_fit_ref   1.088
_refine_ls_restrained_S_all      1.088
_refine_ls_shift/su_max          0.001
_refine_ls_shift/su_mean         0.000

loop_
_atom_site_label
_atom_site_type_symbol
_atom_site_fract_x
_atom_site_fract_y
_atom_site_fract_z
_atom_site_U_iso_or_equiv
_atom_site_adp_type
_atom_site_occupancy
_atom_site_site_symmetry_order
_atom_site_calc_flag
_atom_site_refinement_flags_posn
_atom_site_refinement_flags_adp
_atom_site_refinement_flags_occupancy
_atom_site_disorder_assembly
_atom_site_disorder_group
O1_1 O 0.45949(4) 0.44126(4) 0.64144(12) 0.0298(2) Uani 1 1 d . . . . .
O2_1 O 0.49809(5) 0.27361(4) 0.85892(12) 0.0318(2) Uani 1 1 d . . . . .
O3_1 O 0.94822(5) 0.53874(4) -0.03409(12) 0.0328(2) Uani 1 1 d . . . . .
O4_1 O 0.84783(5) 0.63766(4) 0.31754(13) 0.0327(2) Uani 1 1 d . . . . .
N1_1 N 0.77107(5) 0.25515(5) 0.47484(15) 0.0309(2) Uani 1 1 d . . . . .
N2_1 N 0.84228(5) 0.29684(5) 0.31357(15) 0.0314(2) Uani 1 1 d . . . . .
N3_1 N 0.73199(5) 0.40019(4) 0.42536(13) 0.0243(2) Uani 1 1 d . . . . .
N4_1 N 0.47916(5) 0.35775(4) 0.75014(13) 0.0248(2) Uani 1 1 d . . . . .
N5_1 N 0.90384(5) 0.58682(5) 0.15624(13) 0.0265(2) Uani 1 1 d . . . . .
C1_1 C 0.63253(6) 0.44519(5) 0.45190(15) 0.0254(2) Uani 1 1 d . . . . .
H1_1 H 0.644479 0.475495 0.391666 0.030 Uiso 1 1 calc R U . . .
C2_1 C 0.57534(6) 0.44546(5) 0.51435(15) 0.0249(2) Uani 1 1 d . . . . .
H2_1 H 0.549320 0.476373 0.497420 0.030 Uiso 1 1 calc R U . . .
C3_1 C 0.55586(6) 0.40187(5) 0.59997(15) 0.0236(2) Uani 1 1 d . . . . .
C4_1 C 0.59343(6) 0.35514(5) 0.62018(14) 0.0235(2) Uani 1 1 d . . . . .
C5_1 C 0.65134(6) 0.35376(5) 0.55533(15) 0.0237(2) Uani 1 1 d . . . . .
C6_1 C 0.57442(6) 0.30938(5) 0.70525(15) 0.0246(2) Uani 1 1 d . . . . .
C7_1 C 0.61071(6) 0.26322(5) 0.72206(16) 0.0268(2) Uani 1 1 d . . . . .
H7_1 H 0.597934 0.233148 0.781961 0.032 Uiso 1 1 calc R U . . .
C8_1 C 0.66615(6) 0.26054(5) 0.65135(16) 0.0273(2) Uani 1 1 d . . . . .
H8_1 H 0.690171 0.228190 0.660135 0.033 Uiso 1 1 calc R U . . .
C9_1 C 0.68614(6) 0.30495(5) 0.56850(15) 0.0250(2) Uani 1 1 d . . . . .
C10_1 C 0.74131(6) 0.30289(5) 0.48373(16) 0.0266(2) Uani 1 1 d . . . . .
C11_1 C 0.76158(6) 0.34999(5) 0.41048(15) 0.0246(2) Uani 1 1 d . . . . .
C12_1 C 0.81993(7) 0.25513(6) 0.39118(19) 0.0338(3) Uani 1 1 d . . . . .
H12_1 H 0.841292 0.221506 0.386336 0.041 Uiso 1 1 calc R U . . .
C13_1 C 0.81298(6) 0.34479(5) 0.32237(15) 0.0260(2) Uani 1 1 d . . . . .
C14_1 C 0.83666(6) 0.39250(5) 0.24566(15) 0.0253(2) Uani 1 1 d . . . . .
C15_1 C 0.81329(6) 0.44364(5) 0.28996(15) 0.0242(2) Uani 1 1 d . . . . .
C16_1 C 0.88423(6) 0.38966(6) 0.14751(16) 0.0287(3) Uani 1 1 d . . . . .
H16_1 H 0.900105 0.355210 0.119929 0.034 Uiso 1 1 calc R U . . .
C17_1 C 0.90882(6) 0.43757(6) 0.08910(16) 0.0291(3) Uani 1 1 d . . . . .
H17_1 H 0.939879 0.435441 0.017380 0.035 Uiso 1 1 calc R U . . .
C18_1 C 0.88829(6) 0.48783(5) 0.13494(15) 0.0261(2) Uani 1 1 d . . . . .
C19_1 C 0.84205(6) 0.49188(5) 0.24192(15) 0.0245(2) Uani 1 1 d . . . . .
C20_1 C 0.82602(6) 0.54300(5) 0.30336(15) 0.0255(2) Uani 1 1 d . . . . .
C21_1 C 0.78316(6) 0.54514(5) 0.41403(16) 0.0273(2) Uani 1 1 d . . . . .
H21_1 H 0.774502 0.579064 0.461616 0.033 Uiso 1 1 calc R U . . .
C22_1 C 0.75232(6) 0.49828(5) 0.45714(15) 0.0268(2) Uani 1 1 d . . . . .
H22_1 H 0.722722 0.500808 0.532727 0.032 Uiso 1 1 calc R U . . .
C23_1 C 0.76440(6) 0.44817(5) 0.39096(15) 0.0243(2) Uani 1 1 d . . . . .
C24_1 C 0.67204(6) 0.40099(5) 0.47714(15) 0.0238(2) Uani 1 1 d . . . . .
C25_1 C 0.49527(6) 0.40322(5) 0.66255(15) 0.0243(2) Uani 1 1 d . . . . .
C26_1 C 0.51526(6) 0.31071(5) 0.77819(15) 0.0256(2) Uani 1 1 d . . . . .
C27_1 C 0.91584(6) 0.53825(6) 0.07609(16) 0.0275(3) Uani 1 1 d . . . . .
C28_1 C 0.85839(6) 0.59304(5) 0.26272(15) 0.0268(2) Uani 1 1 d . . . . .
C29_1 C 0.42009(6) 0.36017(5) 0.81670(15) 0.0243(2) Uani 1 1 d . . . . .
C30_1 C 0.36750(6) 0.34380(5) 0.72201(15) 0.0254(2) Uani 1 1 d . . . . .
C31_1 C 0.31132(6) 0.34641(5) 0.78854(16) 0.0283(3) Uani 1 1 d . . . . .
H31_1 H 0.274589 0.335665 0.727223 0.034 Uiso 1 1 calc R U . . .
C32_1 C 0.30875(7) 0.36461(6) 0.94387(17) 0.0313(3) Uani 1 1 d . . . . .
H32_1 H 0.270365 0.365573 0.988701 0.038 Uiso 1 1 calc R U . . .
C33_1 C 0.36163(7) 0.38135(6) 1.03371(16) 0.0313(3) Uani 1 1 d . . . . .
H33_1 H 0.359015 0.393926 1.139480 0.038 Uiso 1 1 calc R U . . .
C34_1 C 0.41869(6) 0.38010(5) 0.97185(15) 0.0273(2) Uani 1 1 d . . . . .
C35_1 C 0.37094(6) 0.32079(5) 0.55639(15) 0.0277(3) Uani 1 1 d . . . . .
H35_1 H 0.411080 0.332303 0.518464 0.033 Uiso 1 1 calc R U . . .
C36_1 C 0.31943(8) 0.34153(7) 0.43703(17) 0.0387(3) Uani 1 1 d . . . . .
H36A_1 H 0.324529 0.326308 0.331546 0.058 Uiso 1 1 calc R U . . .
H36B_1 H 0.321104 0.381416 0.432009 0.058 Uiso 1 1 calc R U . . .
H36C_1 H 0.279568 0.330190 0.470825 0.058 Uiso 1 1 calc R U . . .
C37_1 C 0.37008(8) 0.25870(6) 0.56334(18) 0.0364(3) Uani 1 1 d . . . . .
H37A_1 H 0.376492 0.243850 0.458206 0.055 Uiso 1 1 calc R U . . .
H37B_1 H 0.330206 0.246365 0.594720 0.055 Uiso 1 1 calc R U . . .
H37C_1 H 0.402979 0.245972 0.641565 0.055 Uiso 1 1 calc R U . . .
C38_1 C 0.47633(7) 0.39913(6) 1.07154(16) 0.0314(3) Uani 1 1 d . . . . .
H38_1 H 0.509178 0.404772 0.997857 0.038 Uiso 1 1 calc R U . . .
C39_1 C 0.46680(9) 0.45321(7) 1.1552(2) 0.0451(4) Uani 1 1 d . . . . .
H39A_1 H 0.448690 0.479764 1.077584 0.068 Uiso 1 1 calc R U . . .
H39B_1 H 0.506534 0.466858 1.202770 0.068 Uiso 1 1 calc R U . . .
H39C_1 H 0.439061 0.447747 1.238855 0.068 Uiso 1 1 calc R U . . .
C40_1 C 0.49909(8) 0.35526(7) 1.1922(2) 0.0415(3) Uani 1 1 d . . . . .
H40A_1 H 0.505872 0.321121 1.136032 0.062 Uiso 1 1 calc R U . . .
H40B_1 H 0.468147 0.349448 1.267773 0.062 Uiso 1 1 calc R U . . .
H40C_1 H 0.537797 0.367156 1.250098 0.062 Uiso 1 1 calc R U . . .
C41_1 C 0.94244(6) 0.63377(6) 0.13212(16) 0.0287(3) Uani 1 1 d . . . . .
C42_1 C 0.92211(6) 0.67407(6) 0.02317(17) 0.0305(3) Uani 1 1 d . . . . .
C43_1 C 0.96069(7) 0.71907(6) 0.0091(2) 0.0375(3) Uani 1 1 d . . . . .
H43_1 H 0.948604 0.747116 -0.064964 0.045 Uiso 1 1 calc R U . . .
C44_1 C 1.01621(7) 0.72321(7) 0.1018(2) 0.0423(4) Uani 1 1 d . . . . .
H44_1 H 1.041445 0.754398 0.092454 0.051 Uiso 1 1 calc R U . . .
C45_1 C 1.03527(7) 0.68229(7) 0.2081(2) 0.0397(3) Uani 1 1 d . . . . .
H45_1 H 1.073569 0.685744 0.270640 0.048 Uiso 1 1 calc R U . . .
C46_1 C 0.99928(6) 0.63614(7) 0.22481(17) 0.0340(3) Uani 1 1 d . . . . .
C47_1 C 0.86164(7) 0.66965(6) -0.07989(17) 0.0324(3) Uani 1 1 d . . . . .
H47_1 H 0.837773 0.638963 -0.037418 0.039 Uiso 1 1 calc R U . . .
C48_1 C 0.87345(9) 0.65530(8) -0.2515(2) 0.0472(4) Uani 1 1 d . . . . .
H48A_1 H 0.834030 0.651212 -0.316169 0.071 Uiso 1 1 calc R U . . .
H48B_1 H 0.896499 0.621021 -0.252196 0.071 Uiso 1 1 calc R U . . .
H48C_1 H 0.897357 0.684505 -0.295819 0.071 Uiso 1 1 calc R U . . .
C49_1 C 0.82271(8) 0.72125(7) -0.0742(2) 0.0413(3) Uani 1 1 d . . . . .
H49A_1 H 0.844596 0.751944 -0.117577 0.062 Uiso 1 1 calc R U . . .
H49B_1 H 0.815267 0.729080 0.036404 0.062 Uiso 1 1 calc R U . . .
H49C_1 H 0.783271 0.715838 -0.137831 0.062 Uiso 1 1 calc R U . . .
C50_1 C 1.01963(8) 0.59162(8) 0.3432(2) 0.0422(4) Uani 1 1 d . . . . .
H50_1 H 0.997266 0.557524 0.307614 0.051 Uiso 1 1 calc R U . . .
C51_1 C 1.08852(9) 0.57917(10) 0.3530(2) 0.0565(5) Uani 1 1 d . . . . .
H51A_1 H 1.100046 0.569242 0.247147 0.085 Uiso 1 1 calc R U . . .
H51B_1 H 1.097909 0.548804 0.426861 0.085 Uiso 1 1 calc R U . . .
H51C_1 H 1.111791 0.611488 0.391436 0.085 Uiso 1 1 calc R U . . .
C52_1 C 1.00092(10) 0.60576(11) 0.5077(2) 0.0630(6) Uani 1 1 d . . . . .
H52A_1 H 1.023722 0.638030 0.548446 0.094 Uiso 1 1 calc R U . . .
H52B_1 H 1.010341 0.574991 0.580076 0.094 Uiso 1 1 calc R U . . .
H52C_1 H 0.956650 0.613354 0.500661 0.094 Uiso 1 1 calc R U . . .
C1_101 C 0.76923(8) 0.52480(7) 0.8640(2) 0.0430(4) Uani 1 1 d . . . . .
H1A_101 H 0.804727 0.512778 0.809811 0.065 Uiso 1 1 calc R U . . .
H1B_101 H 0.783533 0.546266 0.958291 0.065 Uiso 1 1 calc R U . . .
H1C_101 H 0.742204 0.547267 0.791315 0.065 Uiso 1 1 calc R U . . .
C2_101 C 0.73456(8) 0.47621(7) 0.91371(18) 0.0395(3) Uani 1 1 d . . . . .
C3_101 C 0.75148(9) 0.42258(8) 0.8758(2) 0.0493(4) Uani 1 1 d . . . . .
H3_101 H 0.785694 0.416884 0.815785 0.059 Uiso 1 1 calc R U . . .
C4_101 C 0.71928(10) 0.37855(7) 0.9244(2) 0.0516(5) Uani 1 1 d . . . . .
H4_101 H 0.732046 0.342781 0.899331 0.062 Uiso 1 1 calc R U . . .
C5_101 C 0.66768(10) 0.38552(8) 1.0107(2) 0.0540(5) Uani 1 1 d . . . . .
H5_101 H 0.645147 0.354867 1.042450 0.065 Uiso 1 1 calc R U . . .
C6_101 C 0.65055(9) 0.43714(8) 1.0480(2) 0.0492(4) Uani 1 1 d . . . . .
H6_101 H 0.615727 0.442759 1.105951 0.059 Uiso 1 1 calc R U . . .
C7_101 C 0.68429(8) 0.48155(7) 1.0009(2) 0.0401(3) Uani 1 1 d . . . . .
H7_101 H 0.672194 0.517105 1.030076 0.048 Uiso 1 1 calc R U . . .

loop_
_atom_site_aniso_label
_atom_site_aniso_U_11
_atom_site_aniso_U_22
_atom_site_aniso_U_33
_atom_site_aniso_U_23
_atom_site_aniso_U_13
_atom_site_aniso_U_12
O1_1 0.0290(5) 0.0263(4) 0.0351(5) 0.0054(4) 0.0090(4) 0.0021(3)
O2_1 0.0351(5) 0.0274(5) 0.0341(5) 0.0075(4) 0.0101(4) 0.0007(4)
O3_1 0.0317(5) 0.0369(5) 0.0316(5) 0.0032(4) 0.0122(4) 0.0017(4)
O4_1 0.0342(5) 0.0284(5) 0.0371(5) -0.0020(4) 0.0122(4) -0.0035(4)
N1_1 0.0276(6) 0.0264(5) 0.0388(6) 0.0020(5) 0.0041(5) 0.0025(4)
N2_1 0.0274(6) 0.0285(5) 0.0387(6) -0.0016(5) 0.0055(4) 0.0019(4)
N3_1 0.0226(5) 0.0239(5) 0.0267(5) 0.0002(4) 0.0043(4) -0.0001(4)
N4_1 0.0257(5) 0.0238(5) 0.0255(5) 0.0028(4) 0.0061(4) -0.0005(4)
N5_1 0.0248(5) 0.0298(5) 0.0258(5) 0.0009(4) 0.0063(4) -0.0025(4)
C1_1 0.0262(6) 0.0239(5) 0.0266(6) 0.0035(5) 0.0048(4) -0.0012(4)
C2_1 0.0250(6) 0.0239(5) 0.0259(6) 0.0018(5) 0.0031(4) 0.0000(4)
C3_1 0.0244(6) 0.0236(5) 0.0230(5) 0.0011(4) 0.0033(4) -0.0011(4)
C4_1 0.0256(6) 0.0236(5) 0.0212(5) 0.0005(4) 0.0015(4) -0.0014(4)
C5_1 0.0243(6) 0.0233(5) 0.0233(5) 0.0006(5) 0.0012(4) -0.0007(4)
C6_1 0.0265(6) 0.0242(5) 0.0231(5) 0.0015(5) 0.0022(4) -0.0009(4)
C7_1 0.0297(6) 0.0237(5) 0.0270(6) 0.0035(5) 0.0029(5) -0.0011(4)
C8_1 0.0274(6) 0.0242(6) 0.0301(6) 0.0022(5) 0.0017(5) 0.0014(4)
C9_1 0.0247(6) 0.0245(5) 0.0257(6) 0.0006(5) 0.0012(4) -0.0003(4)
C10_1 0.0240(6) 0.0260(6) 0.0295(6) -0.0006(5) 0.0010(4) 0.0000(4)
C11_1 0.0230(6) 0.0247(5) 0.0257(5) -0.0012(5) 0.0006(4) 0.0002(4)
C12_1 0.0285(7) 0.0278(6) 0.0456(8) 0.0002(6) 0.0062(6) 0.0032(5)
C13_1 0.0232(6) 0.0277(6) 0.0269(6) -0.0019(5) 0.0014(4) -0.0007(4)
C14_1 0.0235(6) 0.0276(6) 0.0247(5) -0.0014(5) 0.0016(4) 0.0001(4)
C15_1 0.0231(5) 0.0273(6) 0.0222(5) -0.0006(5) 0.0025(4) -0.0004(4)
C16_1 0.0272(6) 0.0302(6) 0.0291(6) -0.0035(5) 0.0054(5) 0.0011(5)
C17_1 0.0265(6) 0.0353(7) 0.0262(6) -0.0020(5) 0.0061(5) 0.0001(5)
C18_1 0.0247(6) 0.0304(6) 0.0237(5) 0.0006(5) 0.0046(4) -0.0002(4)
C19_1 0.0231(5) 0.0288(6) 0.0220(5) 0.0007(5) 0.0034(4) -0.0004(4)
C20_1 0.0242(6) 0.0276(6) 0.0253(5) 0.0007(5) 0.0047(4) -0.0012(4)
C21_1 0.0284(6) 0.0268(6) 0.0276(6) -0.0022(5) 0.0072(5) -0.0014(5)
C22_1 0.0276(6) 0.0286(6) 0.0252(6) -0.0010(5) 0.0072(4) -0.0018(5)
C23_1 0.0226(5) 0.0268(6) 0.0235(5) 0.0011(5) 0.0029(4) -0.0015(4)
C24_1 0.0227(5) 0.0259(6) 0.0230(5) -0.0002(5) 0.0034(4) -0.0011(4)
C25_1 0.0267(6) 0.0237(5) 0.0230(5) 0.0008(5) 0.0044(4) -0.0019(4)
C26_1 0.0286(6) 0.0240(5) 0.0244(5) 0.0019(5) 0.0037(4) -0.0005(4)
C27_1 0.0244(6) 0.0318(6) 0.0265(6) 0.0019(5) 0.0041(4) 0.0007(5)
C28_1 0.0248(6) 0.0303(6) 0.0257(6) 0.0012(5) 0.0050(4) -0.0022(5)
C29_1 0.0273(6) 0.0229(5) 0.0236(5) 0.0027(5) 0.0069(4) -0.0002(4)
C30_1 0.0300(6) 0.0234(5) 0.0235(5) 0.0016(5) 0.0064(4) -0.0006(4)
C31_1 0.0285(6) 0.0275(6) 0.0296(6) 0.0005(5) 0.0063(5) -0.0017(5)
C32_1 0.0322(7) 0.0297(6) 0.0342(7) -0.0002(5) 0.0137(5) -0.0010(5)
C33_1 0.0400(7) 0.0290(6) 0.0264(6) -0.0021(5) 0.0119(5) -0.0025(5)
C34_1 0.0337(7) 0.0248(6) 0.0238(5) 0.0012(5) 0.0050(5) -0.0027(5)
C35_1 0.0292(6) 0.0306(6) 0.0238(5) -0.0013(5) 0.0058(5) -0.0013(5)
C36_1 0.0465(9) 0.0436(8) 0.0255(6) -0.0003(6) 0.0012(6) 0.0081(6)
C37_1 0.0482(9) 0.0311(7) 0.0304(7) -0.0047(6) 0.0061(6) 0.0023(6)
C38_1 0.0369(7) 0.0312(6) 0.0258(6) -0.0017(5) 0.0021(5) -0.0047(5)
C39_1 0.0513(10) 0.0324(7) 0.0490(9) -0.0070(7) -0.0091(7) -0.0014(7)
C40_1 0.0508(9) 0.0346(7) 0.0370(8) -0.0003(6) -0.0076(7) -0.0009(6)
C41_1 0.0259(6) 0.0336(6) 0.0275(6) -0.0008(5) 0.0074(5) -0.0051(5)
C42_1 0.0283(6) 0.0335(7) 0.0307(6) 0.0006(5) 0.0083(5) -0.0043(5)
C43_1 0.0363(8) 0.0358(7) 0.0417(8) 0.0031(6) 0.0113(6) -0.0075(6)
C44_1 0.0332(8) 0.0425(8) 0.0528(9) -0.0050(7) 0.0126(7) -0.0132(6)
C45_1 0.0279(7) 0.0508(9) 0.0408(8) -0.0073(7) 0.0049(6) -0.0100(6)
C46_1 0.0276(7) 0.0439(8) 0.0307(6) -0.0027(6) 0.0039(5) -0.0033(5)
C47_1 0.0317(7) 0.0327(7) 0.0328(7) 0.0043(6) 0.0033(5) -0.0031(5)
C48_1 0.0503(10) 0.0568(10) 0.0340(8) -0.0028(7) 0.0009(7) 0.0021(8)
C49_1 0.0370(8) 0.0369(8) 0.0496(9) 0.0030(7) 0.0023(6) 0.0008(6)
C50_1 0.0354(8) 0.0524(9) 0.0372(8) 0.0022(7) -0.0059(6) -0.0027(7)
C51_1 0.0474(10) 0.0861(15) 0.0345(8) -0.0046(9) -0.0041(7) 0.0195(10)
C52_1 0.0472(10) 0.1042(18) 0.0390(9) 0.0193(10) 0.0123(8) 0.0137(11)
C1_101 0.0438(9) 0.0486(9) 0.0361(8) -0.0016(7) 0.0004(6) 0.0018(7)
C2_101 0.0418(8) 0.0435(8) 0.0315(7) -0.0041(6) -0.0057(6) 0.0063(6)
C3_101 0.0545(10) 0.0476(9) 0.0430(9) -0.0081(8) -0.0101(7) 0.0090(8)
C4_101 0.0696(12) 0.0332(8) 0.0473(9) -0.0090(7) -0.0198(9) 0.0085(8)
C5_101 0.0690(13) 0.0409(9) 0.0477(10) 0.0049(8) -0.0189(9) -0.0107(8)
C6_101 0.0511(10) 0.0475(9) 0.0472(9) 0.0056(8) -0.0048(8) -0.0053(8)
C7_101 0.0456(9) 0.0327(7) 0.0408(8) 0.0015(6) -0.0028(6) -0.0004(6)

_geom_special_details            
;
 All esds (except the esd in the dihedral angle between two l.s. planes)
 are estimated using the full covariance matrix.  The cell esds are taken
 into account individually in the estimation of esds in distances, angles
 and torsion angles; correlations between esds in cell parameters are only
 used when they are defined by crystal symmetry.  An approximate (isotropic)
 treatment of cell esds is used for estimating esds involving l.s. planes.
;

loop_
_geom_bond_atom_site_label_1
_geom_bond_atom_site_label_2
_geom_bond_distance
_geom_bond_site_symmetry_2
_geom_bond_publ_flag
O1_1 C25_1 1.2190(16) . ?
O2_1 C26_1 1.2158(16) . ?
O3_1 C27_1 1.2173(15) . ?
O4_1 C28_1 1.2181(17) . ?
N1_1 C12_1 1.3311(18) . ?
N1_1 C10_1 1.3441(17) . ?
N2_1 C12_1 1.3307(19) . ?
N2_1 C13_1 1.3438(17) . ?
N3_1 C11_1 1.4012(16) . ?
N3_1 C23_1 1.4164(16) . ?
N3_1 C24_1 1.4164(15) . ?
N4_1 C25_1 1.4000(15) . ?
N4_1 C26_1 1.4047(16) . ?
N4_1 C29_1 1.4532(15) . ?
N5_1 C28_1 1.4055(16) . ?
N5_1 C27_1 1.4058(17) . ?
N5_1 C41_1 1.4520(17) . ?
C1_1 C24_1 1.3890(18) . ?
C1_1 C2_1 1.3980(17) . ?
C1_1 H1_1 0.9500 . ?
C2_1 C3_1 1.3788(17) . ?
C2_1 H2_1 0.9500 . ?
C3_1 C4_1 1.4100(17) . ?
C3_1 C25_1 1.4678(17) . ?
C4_1 C6_1 1.4145(17) . ?
C4_1 C5_1 1.4224(17) . ?
C5_1 C9_1 1.4164(17) . ?
C5_1 C24_1 1.4264(17) . ?
C6_1 C7_1 1.3811(18) . ?
C6_1 C26_1 1.4801(17) . ?
C7_1 C8_1 1.3981(18) . ?
C7_1 H7_1 0.9500 . ?
C8_1 C9_1 1.3858(18) . ?
C8_1 H8_1 0.9500 . ?
C9_1 C10_1 1.4560(17) . ?
C10_1 C11_1 1.4005(18) . ?
C11_1 C13_1 1.4066(17) . ?
C12_1 H12_1 0.9500 . ?
C13_1 C14_1 1.4545(18) . ?
C14_1 C16_1 1.3871(17) . ?
C14_1 C15_1 1.4169(17) . ?
C15_1 C19_1 1.4155(17) . ?
C15_1 C23_1 1.4288(16) . ?
C16_1 C17_1 1.3999(19) . ?
C16_1 H16_1 0.9500 . ?
C17_1 C18_1 1.3789(18) . ?
C17_1 H17_1 0.9500 . ?
C18_1 C19_1 1.4171(16) . ?
C18_1 C27_1 1.4803(18) . ?
C19_1 C20_1 1.4127(18) . ?
C20_1 C21_1 1.3813(17) . ?
C20_1 C28_1 1.4719(17) . ?
C21_1 C22_1 1.3965(18) . ?
C21_1 H21_1 0.9500 . ?
C22_1 C23_1 1.3850(18) . ?
C22_1 H22_1 0.9500 . ?
C29_1 C30_1 1.3951(19) . ?
C29_1 C34_1 1.3990(18) . ?
C30_1 C31_1 1.3953(17) . ?
C30_1 C35_1 1.5140(18) . ?
C31_1 C32_1 1.3894(19) . ?
C31_1 H31_1 0.9500 . ?
C32_1 C33_1 1.383(2) . ?
C32_1 H32_1 0.9500 . ?
C33_1 C34_1 1.3934(18) . ?
C33_1 H33_1 0.9500 . ?
C34_1 C38_1 1.520(2) . ?
C35_1 C37_1 1.524(2) . ?
C35_1 C36_1 1.525(2) . ?
C35_1 H35_1 1.0000 . ?
C36_1 H36A_1 0.9800 . ?
C36_1 H36B_1 0.9800 . ?
C36_1 H36C_1 0.9800 . ?
C37_1 H37A_1 0.9800 . ?
C37_1 H37B_1 0.9800 . ?
C37_1 H37C_1 0.9800 . ?
C38_1 C39_1 1.525(2) . ?
C38_1 C40_1 1.532(2) . ?
C38_1 H38_1 1.0000 . ?
C39_1 H39A_1 0.9800 . ?
C39_1 H39B_1 0.9800 . ?
C39_1 H39C_1 0.9800 . ?
C40_1 H40A_1 0.9800 . ?
C40_1 H40B_1 0.9800 . ?
C40_1 H40C_1 0.9800 . ?
C41_1 C42_1 1.394(2) . ?
C41_1 C46_1 1.405(2) . ?
C42_1 C43_1 1.3996(19) . ?
C42_1 C47_1 1.515(2) . ?
C43_1 C44_1 1.383(2) . ?
C43_1 H43_1 0.9500 . ?
C44_1 C45_1 1.383(3) . ?
C44_1 H44_1 0.9500 . ?
C45_1 C46_1 1.392(2) . ?
C45_1 H45_1 0.9500 . ?
C46_1 C50_1 1.518(2) . ?
C47_1 C49_1 1.527(2) . ?
C47_1 C48_1 1.533(2) . ?
C47_1 H47_1 1.0000 . ?
C48_1 H48A_1 0.9800 . ?
C48_1 H48B_1 0.9800 . ?
C48_1 H48C_1 0.9800 . ?
C49_1 H49A_1 0.9800 . ?
C49_1 H49B_1 0.9800 . ?
C49_1 H49C_1 0.9800 . ?
C50_1 C52_1 1.521(3) . ?
C50_1 C51_1 1.528(3) . ?
C50_1 H50_1 1.0000 . ?
C51_1 H51A_1 0.9800 . ?
C51_1 H51B_1 0.9800 . ?
C51_1 H51C_1 0.9800 . ?
C52_1 H52A_1 0.9800 . ?
C52_1 H52B_1 0.9800 . ?
C52_1 H52C_1 0.9800 . ?
C1_101 C2_101 1.492(2) . ?
C1_101 H1A_101 0.9800 . ?
C1_101 H1B_101 0.9800 . ?
C1_101 H1C_101 0.9800 . ?
C2_101 C7_101 1.381(2) . ?
C2_101 C3_101 1.411(2) . ?
C3_101 C4_101 1.371(3) . ?
C3_101 H3_101 0.9500 . ?
C4_101 C5_101 1.406(3) . ?
C4_101 H4_101 0.9500 . ?
C5_101 C6_101 1.365(3) . ?
C5_101 H5_101 0.9500 . ?
C6_101 C7_101 1.393(2) . ?
C6_101 H6_101 0.9500 . ?
C7_101 H7_101 0.9500 . ?

loop_
_geom_angle_atom_site_label_1
_geom_angle_atom_site_label_2
_geom_angle_atom_site_label_3
_geom_angle
_geom_angle_site_symmetry_1
_geom_angle_site_symmetry_3
_geom_angle_publ_flag
C12_1 N1_1 C10_1 116.38(12) . . ?
C12_1 N2_1 C13_1 116.62(12) . . ?
C11_1 N3_1 C23_1 117.97(10) . . ?
C11_1 N3_1 C24_1 119.05(10) . . ?
C23_1 N3_1 C24_1 122.96(10) . . ?
C25_1 N4_1 C26_1 125.38(10) . . ?
C25_1 N4_1 C29_1 116.46(10) . . ?
C26_1 N4_1 C29_1 118.15(10) . . ?
C28_1 N5_1 C27_1 124.92(11) . . ?
C28_1 N5_1 C41_1 117.10(11) . . ?
C27_1 N5_1 C41_1 117.95(10) . . ?
C24_1 C1_1 C2_1 120.58(11) . . ?
C24_1 C1_1 H1_1 119.7 . . ?
C2_1 C1_1 H1_1 119.7 . . ?
C3_1 C2_1 C1_1 121.47(12) . . ?
C3_1 C2_1 H2_1 119.3 . . ?
C1_1 C2_1 H2_1 119.3 . . ?
C2_1 C3_1 C4_1 119.33(11) . . ?
C2_1 C3_1 C25_1 120.10(11) . . ?
C4_1 C3_1 C25_1 120.50(11) . . ?
C3_1 C4_1 C6_1 120.80(11) . . ?
C3_1 C4_1 C5_1 119.99(11) . . ?
C6_1 C4_1 C5_1 119.21(11) . . ?
C9_1 C5_1 C4_1 118.59(11) . . ?
C9_1 C5_1 C24_1 122.17(11) . . ?
C4_1 C5_1 C24_1 119.23(11) . . ?
C7_1 C6_1 C4_1 120.69(11) . . ?
C7_1 C6_1 C26_1 119.27(11) . . ?
C4_1 C6_1 C26_1 120.04(11) . . ?
C6_1 C7_1 C8_1 120.33(12) . . ?
C6_1 C7_1 H7_1 119.8 . . ?
C8_1 C7_1 H7_1 119.8 . . ?
C9_1 C8_1 C7_1 120.16(12) . . ?
C9_1 C8_1 H8_1 119.9 . . ?
C7_1 C8_1 H8_1 119.9 . . ?
C8_1 C9_1 C5_1 120.84(11) . . ?
C8_1 C9_1 C10_1 122.19(12) . . ?
C5_1 C9_1 C10_1 116.88(11) . . ?
N1_1 C10_1 C11_1 121.35(12) . . ?
N1_1 C10_1 C9_1 118.87(11) . . ?
C11_1 C10_1 C9_1 119.76(11) . . ?
C10_1 C11_1 N3_1 121.25(11) . . ?
C10_1 C11_1 C13_1 117.22(11) . . ?
N3_1 C11_1 C13_1 121.53(11) . . ?
N2_1 C12_1 N1_1 127.41(13) . . ?
N2_1 C12_1 H12_1 116.3 . . ?
N1_1 C12_1 H12_1 116.3 . . ?
N2_1 C13_1 C11_1 120.98(12) . . ?
N2_1 C13_1 C14_1 119.30(11) . . ?
C11_1 C13_1 C14_1 119.66(11) . . ?
C16_1 C14_1 C15_1 120.58(12) . . ?
C16_1 C14_1 C13_1 122.71(12) . . ?
C15_1 C14_1 C13_1 116.35(11) . . ?
C19_1 C15_1 C14_1 119.00(11) . . ?
C19_1 C15_1 C23_1 118.70(11) . . ?
C14_1 C15_1 C23_1 122.15(11) . . ?
C14_1 C16_1 C17_1 119.96(12) . . ?
C14_1 C16_1 H16_1 120.0 . . ?
C17_1 C16_1 H16_1 120.0 . . ?
C18_1 C17_1 C16_1 120.47(12) . . ?
C18_1 C17_1 H17_1 119.8 . . ?
C16_1 C17_1 H17_1 119.8 . . ?
C17_1 C18_1 C19_1 120.63(12) . . ?
C17_1 C18_1 C27_1 120.04(11) . . ?
C19_1 C18_1 C27_1 119.31(11) . . ?
C20_1 C19_1 C15_1 120.38(11) . . ?
C20_1 C19_1 C18_1 120.66(11) . . ?
C15_1 C19_1 C18_1 118.93(11) . . ?
C21_1 C20_1 C19_1 119.15(11) . . ?
C21_1 C20_1 C28_1 119.63(12) . . ?
C19_1 C20_1 C28_1 120.97(11) . . ?
C20_1 C21_1 C22_1 121.10(12) . . ?
C20_1 C21_1 H21_1 119.5 . . ?
C22_1 C21_1 H21_1 119.5 . . ?
C23_1 C22_1 C21_1 120.77(11) . . ?
C23_1 C22_1 H22_1 119.6 . . ?
C21_1 C22_1 H22_1 119.6 . . ?
C22_1 C23_1 N3_1 122.53(11) . . ?
C22_1 C23_1 C15_1 119.27(11) . . ?
N3_1 C23_1 C15_1 118.13(11) . . ?
C1_1 C24_1 N3_1 122.75(11) . . ?
C1_1 C24_1 C5_1 119.09(11) . . ?
N3_1 C24_1 C5_1 118.14(11) . . ?
O1_1 C25_1 N4_1 119.88(11) . . ?
O1_1 C25_1 C3_1 123.41(11) . . ?
N4_1 C25_1 C3_1 116.71(11) . . ?
O2_1 C26_1 N4_1 120.81(11) . . ?
O2_1 C26_1 C6_1 122.77(12) . . ?
N4_1 C26_1 C6_1 116.42(10) . . ?
O3_1 C27_1 N5_1 120.34(12) . . ?
O3_1 C27_1 C18_1 123.07(12) . . ?
N5_1 C27_1 C18_1 116.58(11) . . ?
O4_1 C28_1 N5_1 120.59(12) . . ?
O4_1 C28_1 C20_1 123.32(11) . . ?
N5_1 C28_1 C20_1 116.09(11) . . ?
C30_1 C29_1 C34_1 123.22(11) . . ?
C30_1 C29_1 N4_1 118.63(11) . . ?
C34_1 C29_1 N4_1 118.13(12) . . ?
C29_1 C30_1 C31_1 117.60(12) . . ?
C29_1 C30_1 C35_1 121.80(11) . . ?
C31_1 C30_1 C35_1 120.50(12) . . ?
C32_1 C31_1 C30_1 120.44(13) . . ?
C32_1 C31_1 H31_1 119.8 . . ?
C30_1 C31_1 H31_1 119.8 . . ?
C33_1 C32_1 C31_1 120.49(12) . . ?
C33_1 C32_1 H32_1 119.8 . . ?
C31_1 C32_1 H32_1 119.8 . . ?
C32_1 C33_1 C34_1 121.16(12) . . ?
C32_1 C33_1 H33_1 119.4 . . ?
C34_1 C33_1 H33_1 119.4 . . ?
C33_1 C34_1 C29_1 117.04(12) . . ?
C33_1 C34_1 C38_1 120.55(12) . . ?
C29_1 C34_1 C38_1 122.41(12) . . ?
C30_1 C35_1 C37_1 109.58(11) . . ?
C30_1 C35_1 C36_1 112.83(11) . . ?
C37_1 C35_1 C36_1 110.34(12) . . ?
C30_1 C35_1 H35_1 108.0 . . ?
C37_1 C35_1 H35_1 108.0 . . ?
C36_1 C35_1 H35_1 108.0 . . ?
C35_1 C36_1 H36A_1 109.5 . . ?
C35_1 C36_1 H36B_1 109.5 . . ?
H36A_1 C36_1 H36B_1 109.5 . . ?
C35_1 C36_1 H36C_1 109.5 . . ?
H36A_1 C36_1 H36C_1 109.5 . . ?
H36B_1 C36_1 H36C_1 109.5 . . ?
C35_1 C37_1 H37A_1 109.5 . . ?
C35_1 C37_1 H37B_1 109.5 . . ?
H37A_1 C37_1 H37B_1 109.5 . . ?
C35_1 C37_1 H37C_1 109.5 . . ?
H37A_1 C37_1 H37C_1 109.5 . . ?
H37B_1 C37_1 H37C_1 109.5 . . ?
C34_1 C38_1 C39_1 112.43(13) . . ?
C34_1 C38_1 C40_1 110.64(12) . . ?
C39_1 C38_1 C40_1 110.70(13) . . ?
C34_1 C38_1 H38_1 107.6 . . ?
C39_1 C38_1 H38_1 107.6 . . ?
C40_1 C38_1 H38_1 107.6 . . ?
C38_1 C39_1 H39A_1 109.5 . . ?
C38_1 C39_1 H39B_1 109.5 . . ?
H39A_1 C39_1 H39B_1 109.5 . . ?
C38_1 C39_1 H39C_1 109.5 . . ?
H39A_1 C39_1 H39C_1 109.5 . . ?
H39B_1 C39_1 H39C_1 109.5 . . ?
C38_1 C40_1 H40A_1 109.5 . . ?
C38_1 C40_1 H40B_1 109.5 . . ?
H40A_1 C40_1 H40B_1 109.5 . . ?
C38_1 C40_1 H40C_1 109.5 . . ?
H40A_1 C40_1 H40C_1 109.5 . . ?
H40B_1 C40_1 H40C_1 109.5 . . ?
C42_1 C41_1 C46_1 123.26(13) . . ?
C42_1 C41_1 N5_1 120.08(12) . . ?
C46_1 C41_1 N5_1 116.65(12) . . ?
C41_1 C42_1 C43_1 117.23(14) . . ?
C41_1 C42_1 C47_1 122.32(12) . . ?
C43_1 C42_1 C47_1 120.44(13) . . ?
C44_1 C43_1 C42_1 120.81(15) . . ?
C44_1 C43_1 H43_1 119.6 . . ?
C42_1 C43_1 H43_1 119.6 . . ?
C45_1 C44_1 C43_1 120.52(14) . . ?
C45_1 C44_1 H44_1 119.7 . . ?
C43_1 C44_1 H44_1 119.7 . . ?
C44_1 C45_1 C46_1 121.12(15) . . ?
C44_1 C45_1 H45_1 119.4 . . ?
C46_1 C45_1 H45_1 119.4 . . ?
C45_1 C46_1 C41_1 117.02(14) . . ?
C45_1 C46_1 C50_1 121.21(14) . . ?
C41_1 C46_1 C50_1 121.72(13) . . ?
C42_1 C47_1 C49_1 112.34(13) . . ?
C42_1 C47_1 C48_1 110.14(13) . . ?
C49_1 C47_1 C48_1 111.21(14) . . ?
C42_1 C47_1 H47_1 107.6 . . ?
C49_1 C47_1 H47_1 107.6 . . ?
C48_1 C47_1 H47_1 107.6 . . ?
C47_1 C48_1 H48A_1 109.5 . . ?
C47_1 C48_1 H48B_1 109.5 . . ?
H48A_1 C48_1 H48B_1 109.5 . . ?
C47_1 C48_1 H48C_1 109.5 . . ?
H48A_1 C48_1 H48C_1 109.5 . . ?
H48B_1 C48_1 H48C_1 109.5 . . ?
C47_1 C49_1 H49A_1 109.5 . . ?
C47_1 C49_1 H49B_1 109.5 . . ?
H49A_1 C49_1 H49B_1 109.5 . . ?
C47_1 C49_1 H49C_1 109.5 . . ?
H49A_1 C49_1 H49C_1 109.5 . . ?
H49B_1 C49_1 H49C_1 109.5 . . ?
C46_1 C50_1 C52_1 110.40(16) . . ?
C46_1 C50_1 C51_1 113.97(15) . . ?
C52_1 C50_1 C51_1 109.92(15) . . ?
C46_1 C50_1 H50_1 107.4 . . ?
C52_1 C50_1 H50_1 107.4 . . ?
C51_1 C50_1 H50_1 107.4 . . ?
C50_1 C51_1 H51A_1 109.5 . . ?
C50_1 C51_1 H51B_1 109.5 . . ?
H51A_1 C51_1 H51B_1 109.5 . . ?
C50_1 C51_1 H51C_1 109.5 . . ?
H51A_1 C51_1 H51C_1 109.5 . . ?
H51B_1 C51_1 H51C_1 109.5 . . ?
C50_1 C52_1 H52A_1 109.5 . . ?
C50_1 C52_1 H52B_1 109.5 . . ?
H52A_1 C52_1 H52B_1 109.5 . . ?
C50_1 C52_1 H52C_1 109.5 . . ?
H52A_1 C52_1 H52C_1 109.5 . . ?
H52B_1 C52_1 H52C_1 109.5 . . ?
C2_101 C1_101 H1A_101 109.5 . . ?
C2_101 C1_101 H1B_101 109.5 . . ?
H1A_101 C1_101 H1B_101 109.5 . . ?
C2_101 C1_101 H1C_101 109.5 . . ?
H1A_101 C1_101 H1C_101 109.5 . . ?
H1B_101 C1_101 H1C_101 109.5 . . ?
C7_101 C2_101 C3_101 116.47(17) . . ?
C7_101 C2_101 C1_101 121.43(15) . . ?
C3_101 C2_101 C1_101 122.09(16) . . ?
C4_101 C3_101 C2_101 121.00(19) . . ?
C4_101 C3_101 H3_101 119.5 . . ?
C2_101 C3_101 H3_101 119.5 . . ?
C3_101 C4_101 C5_101 121.01(17) . . ?
C3_101 C4_101 H4_101 119.5 . . ?
C5_101 C4_101 H4_101 119.5 . . ?
C6_101 C5_101 C4_101 118.77(18) . . ?
C6_101 C5_101 H5_101 120.6 . . ?
C4_101 C5_101 H5_101 120.6 . . ?
C5_101 C6_101 C7_101 119.77(19) . . ?
C5_101 C6_101 H6_101 120.1 . . ?
C7_101 C6_101 H6_101 120.1 . . ?
C2_101 C7_101 C6_101 122.95(16) . . ?
C2_101 C7_101 H7_101 118.5 . . ?
C6_101 C7_101 H7_101 118.5 . . ?

loop_
_geom_torsion_atom_site_label_1
_geom_torsion_atom_site_label_2
_geom_torsion_atom_site_label_3
_geom_torsion_atom_site_label_4
_geom_torsion
_geom_torsion_site_symmetry_1
_geom_torsion_site_symmetry_2
_geom_torsion_site_symmetry_3
_geom_torsion_site_symmetry_4
_geom_torsion_publ_flag
C24_1 C1_1 C2_1 C3_1 -1.2(2) . . . . ?
C1_1 C2_1 C3_1 C4_1 -2.33(19) . . . . ?
C1_1 C2_1 C3_1 C25_1 -179.38(12) . . . . ?
C2_1 C3_1 C4_1 C6_1 -179.03(12) . . . . ?
C25_1 C3_1 C4_1 C6_1 -1.99(19) . . . . ?
C2_1 C3_1 C4_1 C5_1 1.28(19) . . . . ?
C25_1 C3_1 C4_1 C5_1 178.32(11) . . . . ?
C3_1 C4_1 C5_1 C9_1 -175.86(12) . . . . ?
C6_1 C4_1 C5_1 C9_1 4.44(18) . . . . ?
C3_1 C4_1 C5_1 C24_1 3.11(18) . . . . ?
C6_1 C4_1 C5_1 C24_1 -176.58(11) . . . . ?
C3_1 C4_1 C6_1 C7_1 178.64(12) . . . . ?
C5_1 C4_1 C6_1 C7_1 -1.66(19) . . . . ?
C3_1 C4_1 C6_1 C26_1 -1.71(19) . . . . ?
C5_1 C4_1 C6_1 C26_1 177.99(11) . . . . ?
C4_1 C6_1 C7_1 C8_1 -1.7(2) . . . . ?
C26_1 C6_1 C7_1 C8_1 178.62(12) . . . . ?
C6_1 C7_1 C8_1 C9_1 2.3(2) . . . . ?
C7_1 C8_1 C9_1 C5_1 0.6(2) . . . . ?
C7_1 C8_1 C9_1 C10_1 -175.72(12) . . . . ?
C4_1 C5_1 C9_1 C8_1 -3.98(19) . . . . ?
C24_1 C5_1 C9_1 C8_1 177.08(12) . . . . ?
C4_1 C5_1 C9_1 C10_1 172.57(11) . . . . ?
C24_1 C5_1 C9_1 C10_1 -6.37(18) . . . . ?
C12_1 N1_1 C10_1 C11_1 -0.9(2) . . . . ?
C12_1 N1_1 C10_1 C9_1 177.69(13) . . . . ?
C8_1 C9_1 C10_1 N1_1 5.4(2) . . . . ?
C5_1 C9_1 C10_1 N1_1 -171.07(12) . . . . ?
C8_1 C9_1 C10_1 C11_1 -175.93(12) . . . . ?
C5_1 C9_1 C10_1 C11_1 7.57(18) . . . . ?
N1_1 C10_1 C11_1 N3_1 -177.35(12) . . . . ?
C9_1 C10_1 C11_1 N3_1 4.05(19) . . . . ?
N1_1 C10_1 C11_1 C13_1 2.29(19) . . . . ?
C9_1 C10_1 C11_1 C13_1 -176.31(12) . . . . ?
C23_1 N3_1 C11_1 C10_1 161.48(12) . . . . ?
C24_1 N3_1 C11_1 C10_1 -17.12(18) . . . . ?
C23_1 N3_1 C11_1 C13_1 -18.15(18) . . . . ?
C24_1 N3_1 C11_1 C13_1 163.26(12) . . . . ?
C13_1 N2_1 C12_1 N1_1 1.2(2) . . . . ?
C10_1 N1_1 C12_1 N2_1 -0.9(2) . . . . ?
C12_1 N2_1 C13_1 C11_1 0.4(2) . . . . ?
C12_1 N2_1 C13_1 C14_1 177.47(13) . . . . ?
C10_1 C11_1 C13_1 N2_1 -1.99(19) . . . . ?
N3_1 C11_1 C13_1 N2_1 177.65(12) . . . . ?
C10_1 C11_1 C13_1 C14_1 -179.08(12) . . . . ?
N3_1 C11_1 C13_1 C14_1 0.56(19) . . . . ?
N2_1 C13_1 C14_1 C16_1 7.7(2) . . . . ?
C11_1 C13_1 C14_1 C16_1 -175.14(12) . . . . ?
N2_1 C13_1 C14_1 C15_1 -165.49(12) . . . . ?
C11_1 C13_1 C14_1 C15_1 11.65(18) . . . . ?
C16_1 C14_1 C15_1 C19_1 -4.44(19) . . . . ?
C13_1 C14_1 C15_1 C19_1 168.93(12) . . . . ?
C16_1 C14_1 C15_1 C23_1 -179.92(12) . . . . ?
C13_1 C14_1 C15_1 C23_1 -6.56(18) . . . . ?
C15_1 C14_1 C16_1 C17_1 -1.1(2) . . . . ?
C13_1 C14_1 C16_1 C17_1 -174.05(12) . . . . ?
C14_1 C16_1 C17_1 C18_1 3.3(2) . . . . ?
C16_1 C17_1 C18_1 C19_1 0.1(2) . . . . ?
C16_1 C17_1 C18_1 C27_1 178.27(13) . . . . ?
C14_1 C15_1 C19_1 C20_1 -170.54(12) . . . . ?
C23_1 C15_1 C19_1 C20_1 5.11(19) . . . . ?
C14_1 C15_1 C19_1 C18_1 7.70(18) . . . . ?
C23_1 C15_1 C19_1 C18_1 -176.66(11) . . . . ?
C17_1 C18_1 C19_1 C20_1 172.62(12) . . . . ?
C27_1 C18_1 C19_1 C20_1 -5.61(19) . . . . ?
C17_1 C18_1 C19_1 C15_1 -5.60(19) . . . . ?
C27_1 C18_1 C19_1 C15_1 176.17(11) . . . . ?
C15_1 C19_1 C20_1 C21_1 1.71(19) . . . . ?
C18_1 C19_1 C20_1 C21_1 -176.49(12) . . . . ?
C15_1 C19_1 C20_1 C28_1 175.94(12) . . . . ?
C18_1 C19_1 C20_1 C28_1 -2.26(19) . . . . ?
C19_1 C20_1 C21_1 C22_1 -4.7(2) . . . . ?
C28_1 C20_1 C21_1 C22_1 -179.00(12) . . . . ?
C20_1 C21_1 C22_1 C23_1 0.6(2) . . . . ?
C21_1 C22_1 C23_1 N3_1 -176.75(12) . . . . ?
C21_1 C22_1 C23_1 C15_1 6.3(2) . . . . ?
C11_1 N3_1 C23_1 C22_1 -154.12(13) . . . . ?
C24_1 N3_1 C23_1 C22_1 24.41(19) . . . . ?
C11_1 N3_1 C23_1 C15_1 22.83(17) . . . . ?
C24_1 N3_1 C23_1 C15_1 -158.63(12) . . . . ?
C19_1 C15_1 C23_1 C22_1 -9.08(19) . . . . ?
C14_1 C15_1 C23_1 C22_1 166.42(12) . . . . ?
C19_1 C15_1 C23_1 N3_1 173.87(11) . . . . ?
C14_1 C15_1 C23_1 N3_1 -10.63(18) . . . . ?
C2_1 C1_1 C24_1 N3_1 -175.80(12) . . . . ?
C2_1 C1_1 C24_1 C5_1 5.59(19) . . . . ?
C11_1 N3_1 C24_1 C1_1 -160.68(12) . . . . ?
C23_1 N3_1 C24_1 C1_1 20.80(19) . . . . ?
C11_1 N3_1 C24_1 C5_1 17.94(17) . . . . ?
C23_1 N3_1 C24_1 C5_1 -160.58(11) . . . . ?
C9_1 C5_1 C24_1 C1_1 172.43(12) . . . . ?
C4_1 C5_1 C24_1 C1_1 -6.51(18) . . . . ?
C9_1 C5_1 C24_1 N3_1 -6.24(18) . . . . ?
C4_1 C5_1 C24_1 N3_1 174.82(11) . . . . ?
C26_1 N4_1 C25_1 O1_1 177.72(12) . . . . ?
C29_1 N4_1 C25_1 O1_1 -2.32(18) . . . . ?
C26_1 N4_1 C25_1 C3_1 -2.13(19) . . . . ?
C29_1 N4_1 C25_1 C3_1 177.83(10) . . . . ?
C2_1 C3_1 C25_1 O1_1 1.0(2) . . . . ?
C4_1 C3_1 C25_1 O1_1 -175.99(13) . . . . ?
C2_1 C3_1 C25_1 N4_1 -179.13(11) . . . . ?
C4_1 C3_1 C25_1 N4_1 3.85(18) . . . . ?
C25_1 N4_1 C26_1 O2_1 178.34(12) . . . . ?
C29_1 N4_1 C26_1 O2_1 -1.61(19) . . . . ?
C25_1 N4_1 C26_1 C6_1 -1.39(19) . . . . ?
C29_1 N4_1 C26_1 C6_1 178.65(11) . . . . ?
C7_1 C6_1 C26_1 O2_1 3.3(2) . . . . ?
C4_1 C6_1 C26_1 O2_1 -176.37(12) . . . . ?
C7_1 C6_1 C26_1 N4_1 -176.99(12) . . . . ?
C4_1 C6_1 C26_1 N4_1 3.35(18) . . . . ?
C28_1 N5_1 C27_1 O3_1 167.06(13) . . . . ?
C41_1 N5_1 C27_1 O3_1 -15.15(19) . . . . ?
C28_1 N5_1 C27_1 C18_1 -14.07(19) . . . . ?
C41_1 N5_1 C27_1 C18_1 163.73(12) . . . . ?
C17_1 C18_1 C27_1 O3_1 13.8(2) . . . . ?
C19_1 C18_1 C27_1 O3_1 -167.92(13) . . . . ?
C17_1 C18_1 C27_1 N5_1 -165.00(12) . . . . ?
C19_1 C18_1 C27_1 N5_1 13.25(18) . . . . ?
C27_1 N5_1 C28_1 O4_1 -174.24(13) . . . . ?
C41_1 N5_1 C28_1 O4_1 7.95(19) . . . . ?
C27_1 N5_1 C28_1 C20_1 6.48(19) . . . . ?
C41_1 N5_1 C28_1 C20_1 -171.33(11) . . . . ?
C21_1 C20_1 C28_1 O4_1 -2.9(2) . . . . ?
C19_1 C20_1 C28_1 O4_1 -177.07(13) . . . . ?
C21_1 C20_1 C28_1 N5_1 176.38(12) . . . . ?
C19_1 C20_1 C28_1 N5_1 2.18(19) . . . . ?
C25_1 N4_1 C29_1 C30_1 86.15(14) . . . . ?
C26_1 N4_1 C29_1 C30_1 -93.89(14) . . . . ?
C25_1 N4_1 C29_1 C34_1 -92.38(14) . . . . ?
C26_1 N4_1 C29_1 C34_1 87.58(15) . . . . ?
C34_1 C29_1 C30_1 C31_1 -1.64(19) . . . . ?
N4_1 C29_1 C30_1 C31_1 179.91(11) . . . . ?
C34_1 C29_1 C30_1 C35_1 -178.08(12) . . . . ?
N4_1 C29_1 C30_1 C35_1 3.47(18) . . . . ?
C29_1 C30_1 C31_1 C32_1 -0.18(19) . . . . ?
C35_1 C30_1 C31_1 C32_1 176.30(12) . . . . ?
C30_1 C31_1 C32_1 C33_1 1.2(2) . . . . ?
C31_1 C32_1 C33_1 C34_1 -0.4(2) . . . . ?
C32_1 C33_1 C34_1 C29_1 -1.3(2) . . . . ?
C32_1 C33_1 C34_1 C38_1 179.42(13) . . . . ?
C30_1 C29_1 C34_1 C33_1 2.35(19) . . . . ?
N4_1 C29_1 C34_1 C33_1 -179.19(11) . . . . ?
C30_1 C29_1 C34_1 C38_1 -178.35(12) . . . . ?
N4_1 C29_1 C34_1 C38_1 0.11(18) . . . . ?
C29_1 C30_1 C35_1 C37_1 97.28(15) . . . . ?
C31_1 C30_1 C35_1 C37_1 -79.05(16) . . . . ?
C29_1 C30_1 C35_1 C36_1 -139.35(13) . . . . ?
C31_1 C30_1 C35_1 C36_1 44.31(17) . . . . ?
C33_1 C34_1 C38_1 C39_1 -46.24(18) . . . . ?
C29_1 C34_1 C38_1 C39_1 134.49(14) . . . . ?
C33_1 C34_1 C38_1 C40_1 78.10(16) . . . . ?
C29_1 C34_1 C38_1 C40_1 -101.17(15) . . . . ?
C28_1 N5_1 C41_1 C42_1 -83.66(16) . . . . ?
C27_1 N5_1 C41_1 C42_1 98.37(15) . . . . ?
C28_1 N5_1 C41_1 C46_1 95.37(15) . . . . ?
C27_1 N5_1 C41_1 C46_1 -82.59(15) . . . . ?
C46_1 C41_1 C42_1 C43_1 -0.9(2) . . . . ?
N5_1 C41_1 C42_1 C43_1 178.08(12) . . . . ?
C46_1 C41_1 C42_1 C47_1 177.72(13) . . . . ?
N5_1 C41_1 C42_1 C47_1 -3.3(2) . . . . ?
C41_1 C42_1 C43_1 C44_1 -0.8(2) . . . . ?
C47_1 C42_1 C43_1 C44_1 -179.47(14) . . . . ?
C42_1 C43_1 C44_1 C45_1 1.4(2) . . . . ?
C43_1 C44_1 C45_1 C46_1 -0.1(2) . . . . ?
C44_1 C45_1 C46_1 C41_1 -1.5(2) . . . . ?
C44_1 C45_1 C46_1 C50_1 -179.02(15) . . . . ?
C42_1 C41_1 C46_1 C45_1 2.0(2) . . . . ?
N5_1 C41_1 C46_1 C45_1 -176.98(12) . . . . ?
C42_1 C41_1 C46_1 C50_1 179.54(14) . . . . ?
N5_1 C41_1 C46_1 C50_1 0.5(2) . . . . ?
C41_1 C42_1 C47_1 C49_1 130.54(14) . . . . ?
C43_1 C42_1 C47_1 C49_1 -50.91(18) . . . . ?
C41_1 C42_1 C47_1 C48_1 -104.89(16) . . . . ?
C43_1 C42_1 C47_1 C48_1 73.66(18) . . . . ?
C45_1 C46_1 C50_1 C52_1 84.82(19) . . . . ?
C41_1 C46_1 C50_1 C52_1 -92.60(19) . . . . ?
C45_1 C46_1 C50_1 C51_1 -39.5(2) . . . . ?
C41_1 C46_1 C50_1 C51_1 143.12(16) . . . . ?
C7_101 C2_101 C3_101 C4_101 -0.2(2) . . . . ?
C1_101 C2_101 C3_101 C4_101 179.27(16) . . . . ?
C2_101 C3_101 C4_101 C5_101 1.3(3) . . . . ?
C3_101 C4_101 C5_101 C6_101 -1.1(3) . . . . ?
C4_101 C5_101 C6_101 C7_101 -0.2(3) . . . . ?
C3_101 C2_101 C7_101 C6_101 -1.2(2) . . . . ?
C1_101 C2_101 C7_101 C6_101 179.40(16) . . . . ?
C5_101 C6_101 C7_101 C2_101 1.4(3) . . . . ?

_refine_diff_density_max         0.627
_refine_diff_density_min         -0.387
_refine_diff_density_rms         0.056

_shelx_res_file                  
;
TITL .\TXQ178-1TolHex_a.res in P2(1)/c
    TXQ178-1TolHex_a.res
    created by SHELXL-2018/3 at 09:13:23 on 24-Mar-2022
REM Old TITL TXQ178-1TolHex in P2(1)/c
REM SHELXT solution in P2(1)/c: R1 0.134, Rweak 0.004, Alpha 0.019
REM <I/s>   1.072 for  226 systematic absences,  Orientation as input
REM Formula found by SHELXT:  C59 N5 O4
CELL  0.61992  21.8150  24.5260   8.4290   90.000   95.275   90.000
ZERR    4   0.0021   0.0027   0.0022    0.000    0.003    0.000
LATT  1
SYMM -X, 1/2+Y, 1/2-Z
SFAC C H N O
DISP $C  0.00221  0.00124  8.74760!source kissel
DISP $H -0.00002  0.00000  0.66397!source kissel
DISP $N  0.00456  0.00252 14.27711!source kissel
DISP $O  0.00811  0.00460 22.85758!source kissel
UNIT 236 204 20 16
L.S. 10
BOND $H
CONF
ACTA
TEMP -173.15
SIZE 0.2 0.05 0.05
REM needle
LIST 4
FMAP 2
PLAN 20
WGHT    0.089100    1.358000
FVAR       0.18962
RESI 1 BI
O1    4    0.459490    0.441262    0.641439    11.00000    0.02901    0.02634 =
         0.03511    0.00542    0.00896    0.00207
O2    4    0.498088    0.273606    0.858918    11.00000    0.03506    0.02738 =
         0.03414    0.00746    0.01010    0.00069
O3    4    0.948215    0.538739   -0.034088    11.00000    0.03172    0.03689 =
         0.03163    0.00315    0.01216    0.00171
O4    4    0.847833    0.637657    0.317536    11.00000    0.03425    0.02843 =
         0.03708   -0.00197    0.01216   -0.00350
N1    3    0.771066    0.255152    0.474835    11.00000    0.02758    0.02644 =
         0.03882    0.00204    0.00411    0.00250
N2    3    0.842277    0.296844    0.313570    11.00000    0.02740    0.02851 =
         0.03869   -0.00156    0.00555    0.00192
N3    3    0.731991    0.400195    0.425358    11.00000    0.02256    0.02395 =
         0.02666    0.00024    0.00425   -0.00013
N4    3    0.479162    0.357753    0.750142    11.00000    0.02569    0.02385 =
         0.02554    0.00279    0.00610   -0.00048
N5    3    0.903839    0.586815    0.156245    11.00000    0.02480    0.02976 =
         0.02581    0.00086    0.00632   -0.00246
C1    1    0.632532    0.445188    0.451896    11.00000    0.02622    0.02386 =
         0.02658    0.00355    0.00482   -0.00125
AFIX  43
H1    2    0.644479    0.475495    0.391666    11.00000   -1.20000
AFIX   0
C2    1    0.575341    0.445461    0.514351    11.00000    0.02502    0.02392 =
         0.02588    0.00178    0.00308    0.00003
AFIX  43
H2    2    0.549320    0.476373    0.497420    11.00000   -1.20000
AFIX   0
C3    1    0.555861    0.401866    0.599968    11.00000    0.02437    0.02358 =
         0.02299    0.00114    0.00331   -0.00109
C4    1    0.593427    0.355142    0.620183    11.00000    0.02559    0.02358 =
         0.02122    0.00049    0.00154   -0.00136
C5    1    0.651341    0.353761    0.555326    11.00000    0.02431    0.02332 =
         0.02332    0.00060    0.00120   -0.00069
C6    1    0.574419    0.309375    0.705246    11.00000    0.02646    0.02423 =
         0.02306    0.00147    0.00222   -0.00090
C7    1    0.610708    0.263222    0.722056    11.00000    0.02971    0.02375 =
         0.02701    0.00349    0.00286   -0.00112
AFIX  43
H7    2    0.597934    0.233148    0.781961    11.00000   -1.20000
AFIX   0
C8    1    0.666146    0.260538    0.651354    11.00000    0.02740    0.02422 =
         0.03008    0.00218    0.00172    0.00144
AFIX  43
H8    2    0.690171    0.228190    0.660135    11.00000   -1.20000
AFIX   0
C9    1    0.686136    0.304951    0.568495    11.00000    0.02474    0.02453 =
         0.02565    0.00057    0.00120   -0.00032
C10   1    0.741307    0.302889    0.483725    11.00000    0.02396    0.02600 =
         0.02948   -0.00063    0.00096   -0.00002
C11   1    0.761576    0.349990    0.410481    11.00000    0.02298    0.02469 =
         0.02569   -0.00117    0.00064    0.00017
C12   1    0.819932    0.255134    0.391183    11.00000    0.02854    0.02782 =
         0.04555    0.00018    0.00619    0.00315
AFIX  43
H12   2    0.841292    0.221506    0.386336    11.00000   -1.20000
AFIX   0
C13   1    0.812982    0.344795    0.322373    11.00000    0.02317    0.02770 =
         0.02685   -0.00187    0.00139   -0.00067
C14   1    0.836660    0.392503    0.245660    11.00000    0.02348    0.02757 =
         0.02465   -0.00141    0.00161    0.00013
C15   1    0.813289    0.443643    0.289957    11.00000    0.02308    0.02731 =
         0.02223   -0.00063    0.00253   -0.00042
C16   1    0.884227    0.389656    0.147506    11.00000    0.02722    0.03021 =
         0.02908   -0.00347    0.00536    0.00109
AFIX  43
H16   2    0.900105    0.355210    0.119929    11.00000   -1.20000
AFIX   0
C17   1    0.908823    0.437571    0.089104    11.00000    0.02652    0.03528 =
         0.02616   -0.00203    0.00614    0.00012
AFIX  43
H17   2    0.939879    0.435441    0.017380    11.00000   -1.20000
AFIX   0
C18   1    0.888295    0.487833    0.134944    11.00000    0.02474    0.03044 =
         0.02367    0.00057    0.00461   -0.00020
C19   1    0.842046    0.491876    0.241923    11.00000    0.02311    0.02877 =
         0.02197    0.00069    0.00339   -0.00040
C20   1    0.826022    0.542997    0.303357    11.00000    0.02419    0.02757 =
         0.02530    0.00069    0.00467   -0.00123
C21   1    0.783156    0.545145    0.414030    11.00000    0.02844    0.02681 =
         0.02761   -0.00218    0.00716   -0.00140
AFIX  43
H21   2    0.774502    0.579064    0.461616    11.00000   -1.20000
AFIX   0
C22   1    0.752325    0.498283    0.457135    11.00000    0.02756    0.02860 =
         0.02519   -0.00104    0.00721   -0.00183
AFIX  43
H22   2    0.722722    0.500808    0.532727    11.00000   -1.20000
AFIX   0
C23   1    0.764403    0.448169    0.390964    11.00000    0.02260    0.02680 =
         0.02352    0.00114    0.00287   -0.00151
C24   1    0.672041    0.400990    0.477139    11.00000    0.02267    0.02592 =
         0.02301   -0.00018    0.00343   -0.00108
C25   1    0.495275    0.403223    0.662548    11.00000    0.02668    0.02373 =
         0.02301    0.00083    0.00442   -0.00185
C26   1    0.515257    0.310706    0.778189    11.00000    0.02859    0.02395 =
         0.02439    0.00187    0.00367   -0.00047
C27   1    0.915841    0.538253    0.076087    11.00000    0.02442    0.03180 =
         0.02652    0.00192    0.00406    0.00069
C28   1    0.858388    0.593037    0.262716    11.00000    0.02485    0.03033 =
         0.02569    0.00125    0.00503   -0.00217
C29   1    0.420091    0.360174    0.816700    11.00000    0.02730    0.02290 =
         0.02362    0.00265    0.00691   -0.00019
C30   1    0.367498    0.343799    0.722007    11.00000    0.03001    0.02338 =
         0.02345    0.00159    0.00645   -0.00065
C31   1    0.311321    0.346408    0.788541    11.00000    0.02846    0.02745 =
         0.02957    0.00055    0.00633   -0.00165
AFIX  43
H31   2    0.274589    0.335665    0.727223    11.00000   -1.20000
AFIX   0
C32   1    0.308745    0.364615    0.943873    11.00000    0.03216    0.02966 =
         0.03418   -0.00018    0.01375   -0.00097
AFIX  43
H32   2    0.270365    0.365573    0.988701    11.00000   -1.20000
AFIX   0
C33   1    0.361631    0.381351    1.033714    11.00000    0.04002    0.02895 =
         0.02642   -0.00209    0.01190   -0.00251
AFIX  43
H33   2    0.359015    0.393926    1.139480    11.00000   -1.20000
AFIX   0
C34   1    0.418691    0.380096    0.971847    11.00000    0.03367    0.02484 =
         0.02384    0.00116    0.00499   -0.00267
C35   1    0.370943    0.320792    0.556387    11.00000    0.02924    0.03060 =
         0.02384   -0.00128    0.00578   -0.00132
AFIX  13
H35   2    0.411080    0.332303    0.518464    11.00000   -1.20000
AFIX   0
C36   1    0.319434    0.341529    0.437028    11.00000    0.04654    0.04361 =
         0.02545   -0.00028    0.00116    0.00814
AFIX 137
H36A  2    0.324529    0.326308    0.331546    11.00000   -1.50000
H36B  2    0.321104    0.381416    0.432009    11.00000   -1.50000
H36C  2    0.279568    0.330190    0.470825    11.00000   -1.50000
AFIX   0
C37   1    0.370078    0.258704    0.563340    11.00000    0.04821    0.03113 =
         0.03042   -0.00467    0.00608    0.00234
AFIX 137
H37A  2    0.376492    0.243850    0.458206    11.00000   -1.50000
H37B  2    0.330206    0.246365    0.594720    11.00000   -1.50000
H37C  2    0.402979    0.245972    0.641565    11.00000   -1.50000
AFIX   0
C38   1    0.476333    0.399134    1.071536    11.00000    0.03690    0.03123 =
         0.02581   -0.00170    0.00207   -0.00474
AFIX  13
H38   2    0.509178    0.404772    0.997857    11.00000   -1.20000
AFIX   0
C39   1    0.466803    0.453207    1.155158    11.00000    0.05128    0.03240 =
         0.04896   -0.00704   -0.00907   -0.00137
AFIX 137
H39A  2    0.448690    0.479764    1.077584    11.00000   -1.50000
H39B  2    0.506534    0.466858    1.202770    11.00000   -1.50000
H39C  2    0.439061    0.447747    1.238855    11.00000   -1.50000
AFIX   0
C40   1    0.499086    0.355264    1.192227    11.00000    0.05076    0.03463 =
         0.03704   -0.00028   -0.00759   -0.00090
AFIX 137
H40A  2    0.505872    0.321121    1.136032    11.00000   -1.50000
H40B  2    0.468147    0.349448    1.267773    11.00000   -1.50000
H40C  2    0.537797    0.367156    1.250098    11.00000   -1.50000
AFIX   0
C41   1    0.942442    0.633773    0.132120    11.00000    0.02591    0.03359 =
         0.02751   -0.00084    0.00743   -0.00512
C42   1    0.922108    0.674069    0.023168    11.00000    0.02834    0.03355 =
         0.03066    0.00063    0.00831   -0.00428
C43   1    0.960691    0.719069    0.009132    11.00000    0.03631    0.03582 =
         0.04168    0.00309    0.01134   -0.00747
AFIX  43
H43   2    0.948604    0.747116   -0.064964    11.00000   -1.20000
AFIX   0
C44   1    1.016210    0.723207    0.101829    11.00000    0.03321    0.04246 =
         0.05278   -0.00503    0.01259   -0.01323
AFIX  43
H44   2    1.041445    0.754398    0.092454    11.00000   -1.20000
AFIX   0
C45   1    1.035269    0.682293    0.208053    11.00000    0.02790    0.05082 =
         0.04079   -0.00734    0.00492   -0.01003
AFIX  43
H45   2    1.073569    0.685744    0.270640    11.00000   -1.20000
AFIX   0
C46   1    0.999278    0.636138    0.224810    11.00000    0.02760    0.04391 =
         0.03071   -0.00274    0.00388   -0.00325
C47   1    0.861640    0.669651   -0.079886    11.00000    0.03174    0.03275 =
         0.03279    0.00426    0.00334   -0.00313
AFIX  13
H47   2    0.837773    0.638963   -0.037418    11.00000   -1.20000
AFIX   0
C48   1    0.873447    0.655303   -0.251500    11.00000    0.05029    0.05677 =
         0.03398   -0.00278    0.00087    0.00212
AFIX 137
H48A  2    0.834030    0.651212   -0.316169    11.00000   -1.50000
H48B  2    0.896499    0.621021   -0.252196    11.00000   -1.50000
H48C  2    0.897357    0.684505   -0.295819    11.00000   -1.50000
AFIX   0
C49   1    0.822706    0.721251   -0.074214    11.00000    0.03703    0.03689 =
         0.04956    0.00304    0.00227    0.00081
AFIX 137
H49A  2    0.844596    0.751944   -0.117577    11.00000   -1.50000
H49B  2    0.815267    0.729080    0.036404    11.00000   -1.50000
H49C  2    0.783271    0.715838   -0.137831    11.00000   -1.50000
AFIX   0
C50   1    1.019626    0.591617    0.343168    11.00000    0.03540    0.05239 =
         0.03722    0.00224   -0.00585   -0.00269
AFIX  13
H50   2    0.997266    0.557524    0.307614    11.00000   -1.20000
AFIX   0
C51   1    1.088523    0.579171    0.353038    11.00000    0.04745    0.08614 =
         0.03445   -0.00456   -0.00414    0.01946
AFIX 137
H51A  2    1.100046    0.569242    0.247147    11.00000   -1.50000
H51B  2    1.097909    0.548804    0.426861    11.00000   -1.50000
H51C  2    1.111791    0.611488    0.391436    11.00000   -1.50000
AFIX   0
C52   1    1.000921    0.605756    0.507729    11.00000    0.04725    0.10421 =
         0.03899    0.01934    0.01225    0.01371
AFIX 137
H52A  2    1.023722    0.638030    0.548446    11.00000   -1.50000
H52B  2    1.010341    0.574991    0.580076    11.00000   -1.50000
H52C  2    0.956650    0.613354    0.500661    11.00000   -1.50000
AFIX   0
RESI 101 TOL
C1    1    0.769230    0.524798    0.864019    11.00000    0.04383    0.04858 =
         0.03611   -0.00162    0.00044    0.00180
AFIX 137
H1A   2    0.804727    0.512778    0.809811    11.00000   -1.50000
H1B   2    0.783533    0.546266    0.958291    11.00000   -1.50000
H1C   2    0.742204    0.547267    0.791315    11.00000   -1.50000
AFIX   0
C2    1    0.734558    0.476209    0.913714    11.00000    0.04176    0.04353 =
         0.03154   -0.00409   -0.00570    0.00628
C3    1    0.751475    0.422578    0.875843    11.00000    0.05454    0.04762 =
         0.04298   -0.00814   -0.01012    0.00903
AFIX  43
H3    2    0.785694    0.416884    0.815785    11.00000   -1.20000
AFIX   0
C4    1    0.719284    0.378549    0.924395    11.00000    0.06963    0.03322 =
         0.04730   -0.00897   -0.01983    0.00854
AFIX  43
H4    2    0.732046    0.342781    0.899331    11.00000   -1.20000
AFIX   0
C5    1    0.667680    0.385517    1.010699    11.00000    0.06898    0.04093 =
         0.04767    0.00488   -0.01892   -0.01075
AFIX  43
H5    2    0.645147    0.354867    1.042450    11.00000   -1.20000
AFIX   0
C6    1    0.650548    0.437143    1.048033    11.00000    0.05112    0.04754 =
         0.04724    0.00560   -0.00482   -0.00526
AFIX  43
H6    2    0.615727    0.442759    1.105951    11.00000   -1.20000
AFIX   0
C7    1    0.684289    0.481546    1.000927    11.00000    0.04562    0.03274 =
         0.04076    0.00146   -0.00284   -0.00041
AFIX  43
H7    2    0.672194    0.517105    1.030076    11.00000   -1.20000
RESI 0
AFIX   0
HKLF 4


REM  .\TXQ178-1TolHex_a.res in P2(1)/c
REM wR2 = 0.1642, GooF = S = 1.088, Restrained GooF = 1.088 for all data
REM R1 = 0.0536 for 10297 Fo > 4sig(Fo) and 0.0647 for all 12553 data
REM 622 parameters refined using 0 restraints

END

WGHT      0.0890      1.3641

REM Highest difference peak  0.627,  deepest hole -0.387,  1-sigma level  0.056
Q1    1   0.6824  0.4202  0.9821  11.00000  0.05    0.63
Q2    1   0.7861  0.4641  0.8354  11.00000  0.05    0.62
Q3    1   0.6287  0.3969  1.0629  11.00000  0.05    0.49
Q4    1   0.7784  0.4050  0.8376  11.00000  0.05    0.47
Q5    1   0.8662  0.4897  0.1904  11.00000  0.05    0.42
Q6    1   0.7894  0.4456  0.3409  11.00000  0.05    0.41
Q7    1   0.7868  0.3480  0.3688  11.00000  0.05    0.36
Q8    1   0.5457  0.3107  0.7411  11.00000  0.05    0.36
Q9    1   0.5276  0.4007  0.6299  11.00000  0.05    0.35
Q10   1   0.7137  0.3064  0.5304  11.00000  0.05    0.35
Q11   1   1.0073  0.6011  0.4175  11.00000  0.05    0.34
Q12   1   0.8078  0.5415  0.3610  11.00000  0.05    0.34
Q13   1   0.5715  0.3795  0.6129  11.00000  0.05    0.33
Q14   1   0.6374  0.2622  0.6884  11.00000  0.05    0.33
Q15   1   0.8598  0.3895  0.1961  11.00000  0.05    0.33
Q16   1   0.3407  0.3502  0.7521  11.00000  0.05    0.32
Q17   1   0.8823  0.5884  0.2007  11.00000  0.05    0.30
Q18   1   0.6220  0.3552  0.5930  11.00000  0.05    0.30
Q19   1   0.7467  0.5008  0.9017  11.00000  0.05    0.30
Q20   1   0.4517  0.3590  0.7763  11.00000  0.05    0.29
;
_shelx_res_checksum              10994

_shelx_hkl_file                  
;
   1   0   0   66.28    2.82
   1   0   0   61.98    2.63
  -1   0   0   71.05    3.01
   2   0   0    0.86    0.05
   2   0   0    0.81    0.10
  -2   0   0    0.86    0.05
  -2   0   0    0.81    0.10
   3   0   0   68.90    2.96
   3   0   0   66.99    2.91
  -3   0   0   61.74    2.67
  -3   0   0   67.85    2.91
   4   0   0    5.49    0.38
   4   0   0    6.54    0.33
  -4   0   0    6.06    0.33
  -4   0   0    5.54    0.29
   5   0   0  118.04    5.11
   5   0   0  133.61    5.73
  -5   0   0  119.57    5.11
  -5   0   0  125.92    5.40
   6   0   0  570.14   24.31
   6   0   0  641.77   27.31
  -6   0   0  590.68   25.12
  -6   0   0  574.44   24.45
   7   0   0  103.91    4.49
   7   0   0   88.05    3.87
  -7   0   0   93.54    4.06
  -7   0   0   98.46    4.20
   8   0   0  154.52    6.73
   8   0   0  175.25    7.50
  -8   0   0  167.65    7.21
  -8   0   0  170.37    7.31
  10   0   0   47.85    2.15
  10   0   0   46.41    2.29
 -10   0   0   50.38    2.29
 -10   0   0   51.48    2.24
  11   0   0    6.88    0.81
  11   0   0    7.26    0.48
 -11   0   0    8.21    0.57
 -11   0   0    8.69    0.48
  12   0   0  632.22   27.17
  12   0   0  591.63   25.21
 -12   0   0  651.80   27.84
 -12   0   0  655.14   27.89
  13   0   0    5.25    0.38
  13   0   0    5.40    0.86
 -13   0   0    6.21    0.38
 -13   0   0    6.30    0.48
  14   0   0   11.65    1.00
  14   0   0   10.93    0.62
 -14   0   0   13.70    0.67
 -14   0   0   11.99    0.72
  15   0   0  121.05    5.25
  15   0   0  140.24    6.45
 -15   0   0  133.99    5.78
 -15   0   0  134.18    5.92
  16   0   0   19.00    1.43
  16   0   0   17.09    0.86
 -16   0   0   18.58    0.86
 -16   0   0   18.96    1.05
  18   0   0    3.06    0.96
  18   0   0    3.06    0.33
 -18   0   0    3.01    0.48
 -18   0   0    3.39    0.29
  19   0   0   59.74    3.20
  19   0   0   59.35    2.63
 -19   0   0   60.83    2.87
 -19   0   0   58.92    2.58
  20   0   0    6.88    1.19
  20   0   0    8.64    0.53
 -20   0   0    6.97    0.43
 -20   0   0    7.50    0.67
  21   0   0    1.10    1.00
  21   0   0    1.91    0.29
 -21   0   0    2.63    0.53
  22   0   0   86.14    4.49
  22   0   0   94.64    4.15
 -22   0   0   81.08    4.06
  23   0   0    1.05    0.29
  23   0   0    2.24    1.38
  24   0   0    1.00    1.00
  24   0   0    0.05    0.24
 -24   0   0    0.10    0.24
  25   0   0   -0.43    1.00
  25   0   0    0.19    0.24
 -25   0   0    0.05    0.19
  26   0   0   10.46    0.62
  26   0   0    9.65    1.53
 -26   0   0    9.50    0.53
 -26   0   0    9.31    0.91
  27   0   0   -0.05    0.19
  27   0   0   -0.33    1.10
 -27   0   0    0.05    0.19
 -27   0   0    0.43    0.48
   0   1   0    1.10    0.05
   0   1   0    0.91    0.05
   0  -1   0    0.96    0.05
   1   1   0  226.67    9.65
   1   1   0  249.50   10.60
  -1   1   0  239.33   10.17
  -1   1   0  254.85   10.84
   1  -1   0  234.50    9.98
   1  -1   0  214.40    9.12
  -1  -1   0  237.03   10.08
  -1  -1   0  243.82   10.36
   2   1   0   39.68    1.72
   2   1   0   42.45    1.81
  -2   1   0   39.82    1.72
  -2   1   0   40.68    1.77
   2  -1   0   39.44    1.72
   2  -1   0   40.68    1.77
  -2  -1   0   40.59    1.72
  -2  -1   0   41.64    1.77
   3   1   0  634.61   26.98
   3   1   0  745.87   31.71
  -3   1   0  693.34   29.51
   3  -1   0  734.88   31.28
   3  -1   0  735.84   31.32
  -3  -1   0  666.60   28.32
  -3  -1   0  657.53   27.93
   4   1   0   10.89    0.48
   4   1   0   10.65    0.48
  -4   1   0   11.36    0.62
  -4   1   0   11.60    0.57
   4  -1   0   11.03    0.67
   4  -1   0   11.36    0.57
  -4  -1   0   11.99    0.57
  -4  -1   0   11.22    0.53
   5   1   0  145.11    6.21
   5   1   0  132.60    5.68
  -5   1   0  147.65    6.35
  -5   1   0  141.01    6.06
   5  -1   0  152.04    6.59
   5  -1   0  138.05    5.92
  -5  -1   0  161.11    6.88
  -5  -1   0  147.17    6.30
   6   1   0   60.83    2.67
  -6   1   0   56.11    2.48
  -6   1   0   52.76    2.34
   6  -1   0   53.86    2.48
   6  -1   0   52.96    2.29
  -6  -1   0   59.93    2.58
  -6  -1   0   55.96    2.39
   7   1   0   22.97    1.05
  -7   1   0   24.93    1.15
   7  -1   0   26.07    1.19
   7  -1   0   25.69    1.29
  -7  -1   0   25.74    1.15
  -7  -1   0   25.31    1.10
   8   1   0   12.75    0.62
   8   1   0   13.80    0.76
  -8   1   0   15.52    0.76
  -8   1   0   13.75    0.72
   8  -1   0   14.61    0.72
   8  -1   0   13.47    0.86
  -8  -1   0   14.04    0.67
  -8  -1   0   14.42    0.67
  10   1   0  124.68    5.49
  10   1   0  127.45    5.49
 -10   1   0  140.39    6.11
 -10   1   0  139.29    6.02
  10  -1   0  142.87    6.35
 -10  -1   0  145.78    6.26
 -10  -1   0  140.58    6.06
  11   1   0   44.93    2.01
  11   1   0   41.93    2.05
  11  -1   0   50.95    2.24
  11  -1   0   49.14    2.48
 -11  -1   0   48.51    2.20
 -11  -1   0   48.37    2.10
  12   1   0  151.08    6.69
  12   1   0  157.67    6.78
  12  -1   0  172.24    7.69
  12  -1   0  182.12    7.83
 -12  -1   0  165.36    7.16
 -12  -1   0  163.69    7.02
  13   1   0  245.77   10.74
  13   1   0  234.41   10.03
  13  -1   0  264.68   11.60
  13  -1   0  261.72   11.22
 -13  -1   0  266.40   11.46
 -13  -1   0  239.71   10.27
  14   1   0    0.05    0.19
  14   1   0    0.96    0.62
  14  -1   0    0.14    0.62
  14  -1   0    0.29    0.24
 -14  -1   0    0.29    0.29
 -14  -1   0   -0.05    0.14
  15   1   0    1.43    0.24
  15   1   0    1.91    0.72
 -15   1   0    1.53    0.24
  15  -1   0    1.24    0.29
  15  -1   0    1.34    0.76
 -15  -1   0    2.15    0.38
 -15  -1   0    1.77    0.19
  16   1   0   13.66    0.72
  16   1   0   16.47    1.48
 -16   1   0   15.52    0.76
 -16   1   0   12.22    0.81
  16  -1   0   13.23    1.24
  16  -1   0   13.66    0.76
 -16  -1   0   14.33    0.91
 -16  -1   0   13.47    0.67
  18   1   0   34.95    1.62
  18   1   0   31.85    2.05
 -18   1   0   31.56    1.62
 -18   1   0   32.80    1.48
  18  -1   0   27.74    1.34
  18  -1   0   32.04    2.05
 -18  -1   0   31.99    1.43
 -18  -1   0   30.08    1.53
  19   1   0   25.40    1.24
  19   1   0   20.53    1.62
 -19   1   0   22.25    1.05
 -19   1   0   22.68    1.29
  19  -1   0   23.30    1.77
  19  -1   0   19.29    0.96
 -19  -1   0   21.92    1.19
 -19  -1   0   23.06    1.05
  20   1   0   14.09    0.76
  20   1   0   12.08    1.29
 -20   1   0   11.60    0.86
 -20   1   0   11.17    0.57
  20  -1   0   11.22    0.62
  20  -1   0   11.99    1.38
 -20  -1   0   12.42    0.62
 -20  -1   0   11.65    0.81
  21   1   0   25.16    1.24
  21   1   0   20.96    1.77
 -21   1   0   21.34    1.29
 -21   1   0   20.87    1.00
  21  -1   0   23.92    1.91
  21  -1   0   19.34    0.96
 -21  -1   0   22.16    1.05
 -21  -1   0   21.06    1.19
  22   1   0    1.19    1.05
  22   1   0    1.00    0.24
 -22   1   0    0.76    0.19
 -22   1   0    0.72    0.48
  22  -1   0    0.81    0.24
  22  -1   0    1.10    1.00
 -22  -1   0    1.24    0.43
 -22  -1   0    0.76    0.19
  23   1   0    0.38    0.24
 -23   1   0    0.24    0.19
 -23   1   0    0.53    0.57
  23  -1   0    0.19    0.24
  23  -1   0    1.24    1.29
 -23  -1   0    0.14    0.19
  24   1   0    0.96    0.24
  24   1   0    0.96    1.00
 -24   1   0    0.57    0.19
 -24   1   0    0.24    0.48
  24  -1   0   -0.43    1.05
  24  -1   0    0.43    0.24
 -24  -1   0    0.53    0.14
 -24  -1   0    1.19    0.48
  25   1   0    9.41    0.57
  25   1   0    8.12    1.38
 -25   1   0    9.07    0.53
 -25   1   0    8.83    0.81
  25  -1   0    9.93    0.62
  25  -1   0    8.88    1.38
 -25  -1   0    8.60    0.48
 -25  -1   0    8.79    0.81
  26   1   0    0.86    0.24
  26   1   0    0.10    1.15
 -26   1   0    1.19    0.53
 -26   1   0    0.53    0.19
  26  -1   0    0.86    0.29
  26  -1   0    1.19    1.10
 -26  -1   0    0.72    0.48
 -26  -1   0    1.05    0.19
  27   1   0    3.49    0.29
  27   1   0    3.01    1.24
 -27   1   0    4.11    0.62
 -27   1   0    3.53    0.29
  27  -1   0    4.54    0.38
  27  -1   0    3.49    1.19
 -27  -1   0    3.29    0.29
 -27  -1   0    2.96    0.57
   0  -2   0   24.83    1.05
   0  -2   0   21.68    0.96
   1  -2   0  144.59    6.16
   1  -2   0  147.98    6.30
  -1  -2   0  146.40    6.26
  -1  -2   0  148.50    6.35
   2   2   0   70.72    3.01
   2   2   0   65.13    2.77
   2  -2   0   68.00    2.96
   2  -2   0   65.75    2.82
  -2  -2   0   66.42    2.82
  -2  -2   0   65.42    2.82
   3   2   0  159.73    6.83
   3   2   0  165.17    7.02
   3  -2   0  169.94    7.31
   3  -2   0  167.61    7.16
  -3  -2   0  161.97    6.92
  -3  -2   0  171.90    7.31
   4   2   0   67.71    2.91
   4   2   0   72.39    3.10
  -4   2   0   69.91    3.06
  -4   2   0   75.02    3.34
   4  -2   0   76.35    3.39
   4  -2   0   71.01    3.10
  -4  -2   0   72.77    3.10
  -4  -2   0   68.47    2.91
   5   2   0  196.40    8.36
   5   2   0  171.90    7.35
  -5   2   0  162.59    6.97
  -5   2   0  172.86    7.50
   5  -2   0  169.94    7.35
   5  -2   0  168.66    7.26
  -5  -2   0  154.90    6.64
  -5  -2   0  176.30    7.50
   6   2   0  732.97   31.18
   6   2   0  785.02   33.43
  -6   2   0  723.42   30.89
  -6   2   0  691.43   29.46
   6  -2   0  705.28   30.04
   6  -2   0  721.51   30.80
  -6  -2   0  721.51   30.70
  -6  -2   0  695.25   29.56
   7   2   0    1.81    0.14
   7   2   0    1.43    0.14
  -7   2   0    1.15    0.24
  -7   2   0    1.38    0.29
   7  -2   0    1.24    0.19
   7  -2   0    1.00    0.38
  -7  -2   0    1.48    0.14
  -7  -2   0    1.72    0.19
   8   2   0   16.14    0.76
   8   2   0   15.52    0.72
  -8   2   0   16.43    0.86
  -8   2   0   14.99    0.81
   8  -2   0   14.13    0.91
   8  -2   0   14.56    0.72
  -8  -2   0   15.61    0.72
  -8  -2   0   18.29    0.86
  10   2   0   70.00    3.15
  10   2   0   64.61    2.82
 -10   2   0   60.88    2.77
  10  -2   0   64.13    2.82
  10  -2   0   59.83    2.91
 -10  -2   0   62.98    2.77
 -10  -2   0   60.60    2.63
  11   2   0  199.12    8.55
  11   2   0  189.95    8.26
 -11   2   0  190.29    8.26
 -11   2   0  216.31    9.31
  11  -2   0  190.72    8.45
  11  -2   0  208.48    8.98
 -11  -2   0  183.79    7.88
  12   2   0    1.81    0.43
  12   2   0    2.82    0.29
 -12   2   0    2.44    0.38
 -12   2   0    3.06    0.29
  12  -2   0    3.34    0.33
  12  -2   0    2.77    0.72
 -12  -2   0    3.63    0.33
 -12  -2   0    2.77    0.24
  13   2   0   10.31    0.76
  13   2   0   13.70    0.67
 -13   2   0   12.27    0.62
 -13   2   0   13.04    0.81
  13  -2   0   11.46    1.05
  13  -2   0   12.89    0.67
 -13  -2   0   12.65    0.72
 -13  -2   0   12.94    0.62
  14   2   0    6.88    0.43
  14   2   0    4.73    0.62
 -14   2   0    6.45    0.57
 -14   2   0    6.21    0.38
  14  -2   0    7.16    0.86
  14  -2   0    6.73    0.43
 -14  -2   0    6.73    0.48
 -14  -2   0    7.11    0.38
  15   2   0    5.20    0.72
  15   2   0    6.16    0.38
 -15   2   0    5.83    0.57
 -15   2   0    5.30    0.33
  15  -2   0    5.63    0.43
  15  -2   0    5.97    0.91
 -15  -2   0    5.35    0.48
 -15  -2   0    5.49    0.33
  16   2   0   26.17    1.24
  16   2   0   21.54    1.48
 -16   2   0   24.64    1.34
 -16   2   0   24.07    1.10
  16  -2   0   22.16    1.62
  16  -2   0   22.59    1.10
 -16  -2   0   24.88    1.29
 -16  -2   0   23.97    1.10
  18   2   0    0.05    0.24
  18   2   0   -0.72    0.91
 -18   2   0   -0.10    0.38
 -18   2   0    0.00    0.19
  18  -2   0    0.24    0.86
  18  -2   0    0.38    0.29
 -18  -2   0   -0.29    0.38
 -18  -2   0   -0.14    0.14
  19   2   0   15.81    1.43
 -19   2   0   12.89    0.91
 -19   2   0   15.09    0.76
  19  -2   0   13.42    1.43
  19  -2   0   12.89    0.72
 -19  -2   0   14.95    0.72
 -19  -2   0   13.04    0.86
  20   2   0    8.55    1.15
  20   2   0   11.03    0.62
 -20   2   0    9.88    0.53
 -20   2   0    9.74    0.81
  20  -2   0   10.74    1.34
 -20  -2   0    8.50    0.67
 -20  -2   0   10.03    0.53
  21   2   0    0.96    0.24
  21   2   0    0.91    0.96
 -21   2   0    0.48    0.19
 -21   2   0    0.33    0.43
  21  -2   0    1.43    1.10
  21  -2   0    0.67    0.24
 -21  -2   0    0.57    0.14
 -21  -2   0    0.81    0.38
  22   2   0   -0.48    0.96
  22   2   0    0.14    0.19
 -22   2   0   -0.48    0.43
 -22   2   0    0.19    0.14
  22  -2   0   -0.33    1.00
  22  -2   0   -0.05    0.24
 -22  -2   0   -0.05    0.14
 -22  -2   0   -0.33    0.38
 -23   2   0   -0.10    0.14
  23  -2   0    0.10    0.24
  24   2   0    0.33    0.19
  24   2   0   -0.19    1.00
 -24   2   0    0.33    0.19
 -24   2   0    0.48    0.43
  24  -2   0    0.72    1.05
  24  -2   0   -0.05    0.24
 -24  -2   0    0.53    0.43
 -24  -2   0    0.53    0.14
  25   2   0   -0.48    1.00
  25   2   0    0.05    0.19
 -25   2   0    0.72    0.48
 -25   2   0    0.29    0.19
  25  -2   0    0.72    1.00
  25  -2   0    0.53    0.29
 -25  -2   0    0.19    0.43
 -25  -2   0    0.33    0.14
  26   2   0    0.91    1.19
  26   2   0    1.29    0.24
 -26   2   0    1.00    0.53
 -26   2   0    1.24    0.19
  26  -2   0    1.05    0.29
  26  -2   0    3.01    1.19
 -26  -2   0    0.62    0.48
 -26  -2   0    1.10    0.19
  27   2   0    5.40    0.38
  27   2   0    3.29    1.29
 -27   2   0    5.25    0.72
 -27   2   0    5.40    0.38
  27  -2   0    6.40    0.48
  27  -2   0    3.25    1.19
 -27  -2   0    5.49    0.38
 -27  -2   0    5.73    0.67
   0   3   0    0.24    0.05
   0   3   0    0.19    0.05
   0  -3   0    0.19    0.05
   0  -3   0    0.24    0.05
   1   3   0   38.06    1.67
   1   3   0   43.21    1.86
  -1   3   0   45.17    1.96
  -1   3   0   44.84    1.96
   1  -3   0   45.84    2.01
   1  -3   0   44.31    1.91
  -1  -3   0   43.31    1.86
  -1  -3   0   41.26    1.77
   2   3   0   39.25    1.67
   2   3   0   38.01    1.62
  -2   3   0   40.21    1.77
  -2   3   0   41.02    1.81
   2  -3   0   40.16    1.77
   2  -3   0   41.40    1.81
  -2  -3   0   38.20    1.67
  -2  -3   0   35.72    1.53
   3   3   0   98.22    4.20
   3   3   0   97.36    4.15
  -3   3   0  100.90    4.35
  -3   3   0  115.37    5.01
   3  -3   0  106.91    4.63
   3  -3   0  100.37    4.35
  -3  -3   0   96.22    4.11
  -3  -3   0  101.23    4.35
   4   3   0  262.96   11.17
   4   3   0  293.62   12.51
  -4   3   0  298.06   12.75
  -4   3   0  310.81   13.32
   4  -3   0  288.41   12.32
   4  -3   0  313.39   13.42
  -4  -3   0  277.81   11.84
  -4  -3   0  268.17   11.41
   5   3   0   75.35    3.25
   5   3   0   72.96    3.15
  -5   3   0   73.35    3.20
  -5   3   0   77.93    3.49
   5  -3   0   75.68    3.29
   5  -3   0   77.02    3.44
  -5  -3   0   73.58    3.15
  -5  -3   0   80.17    3.44
   6   3   0   53.05    2.29
   6   3   0   56.73    2.44
  -6   3   0   57.30    2.53
  -6   3   0   59.21    2.67
   6  -3   0   59.45    2.72
   6  -3   0   56.68    2.48
  -6  -3   0   51.09    2.20
  -6  -3   0   56.63    2.44
   7   3   0  243.24   10.36
   7   3   0  235.27   10.03
  -7   3   0  255.80   11.08
  -7   3   0  231.21    9.93
   7  -3   0  252.70   10.93
   7  -3   0  243.67   10.46
  -7  -3   0  218.94    9.36
  -7  -3   0  229.82    9.79
   8   3   0    5.30    0.29
   8   3   0    5.73    0.33
  -8   3   0    5.49    0.43
   8  -3   0    6.21    0.43
   8  -3   0    5.54    0.62
  -8  -3   0    5.68    0.29
  -8  -3   0    5.25    0.33
  10   3   0    0.14    0.24
  10   3   0    0.10    0.24
 -10   3   0   -0.24    0.43
 -10   3   0    0.10    0.38
  10  -3   0    0.76    0.67
  10  -3   0    0.19    0.29
 -10  -3   0    0.48    0.24
 -10  -3   0    0.38    0.14
 -11   3   0   26.74    1.38
 -11   3   0   28.32    1.43
  11  -3   0   26.88    1.29
  11  -3   0   25.45    1.58
 -11  -3   0   27.27    1.24
 -11  -3   0   29.22    1.34
 -12   3   0  566.32   24.21
 -12   3   0  481.80   20.68
  12  -3   0  486.58   21.01
  12  -3   0  497.08   21.20
 -12  -3   0  501.86   21.44
 -12  -3   0  496.13   21.15
 -13   3   0    0.53    0.29
 -13   3   0    0.38    0.33
  13  -3   0    0.19    0.19
  13  -3   0   -0.05    0.62
 -13  -3   0    0.00    0.24
 -13  -3   0    0.29    0.14
 -14   3   0   -0.10    0.19
 -14   3   0    0.05    0.33
  14  -3   0   -0.57    0.62
  14  -3   0    0.29    0.24
 -14  -3   0    0.29    0.24
 -14  -3   0    0.14    0.14
 -15   3   0   23.59    1.29
 -15   3   0   23.73    1.10
  15  -3   0   26.26    1.24
  15  -3   0   23.92    1.62
 -15  -3   0   23.02    1.15
 -15  -3   0   25.07    1.15
 -16   3   0    1.05    0.43
 -16   3   0    1.48    0.19
  16  -3   0    1.19    0.81
  16  -3   0    1.81    0.29
 -16  -3   0    1.67    0.19
 -16  -3   0    1.58    0.33
  18   3   0    0.57    0.24
  18   3   0    1.19    0.86
 -18   3   0    0.76    0.19
 -18   3   0    1.10    0.43
  18  -3   0    1.38    0.91
  18  -3   0    1.34    0.29
 -18  -3   0    0.81    0.38
 -18  -3   0    1.00    0.19
  19   3   0    1.38    0.96
  19   3   0    2.44    0.29
 -19   3   0    2.53    0.29
 -19   3   0    1.91    0.48
  19  -3   0    1.96    0.33
  19  -3   0    1.38    1.00
 -19  -3   0    2.44    0.43
 -19  -3   0    2.05    0.19
  20   3   0    2.15    1.10
  20   3   0    2.53    0.24
 -20   3   0    3.10    0.29
 -20   3   0    2.87    0.53
  20  -3   0    2.67    1.00
  20  -3   0    2.87    0.38
 -20  -3   0    2.91    0.43
 -20  -3   0    2.77    0.24
  21   3   0    0.24    0.96
  21   3   0    0.38    0.19
 -21   3   0    0.33    0.19
 -21   3   0   -0.24    0.43
  21  -3   0   -0.33    0.29
  21  -3   0   -0.91    0.96
 -21  -3   0   -0.05    0.38
 -21  -3   0    0.05    0.14
  22   3   0    1.19    1.00
  22   3   0    0.72    0.19
 -22   3   0    0.62    0.19
 -22   3   0    1.62    0.53
  22  -3   0    0.53    0.96
  22  -3   0    0.67    0.29
 -22  -3   0    0.91    0.43
 -22  -3   0    0.86    0.14
 -23   3   0    1.34    0.24
  23  -3   0    0.62    0.29
  24   3   0   26.50    1.24
  24   3   0   24.97    2.01
 -24   3   0   26.60    1.24
 -24   3   0   28.70    1.62
  24  -3   0   26.74    2.15
  24  -3   0   24.11    1.19
 -24  -3   0   26.69    1.48
 -24  -3   0   26.74    1.24
  25   3   0    0.91    1.05
  25   3   0    0.76    0.19
 -25   3   0    0.57    0.19
 -25   3   0    1.00    0.48
  25  -3   0    0.43    1.00
  25  -3   0    0.96    0.29
 -25  -3   0    0.48    0.43
 -25  -3   0    1.00    0.19
  26   3   0    1.29    1.15
  26   3   0    1.48    0.24
 -26   3   0    1.43    0.24
 -26   3   0    2.01    0.53
  26  -3   0    1.43    0.33
  26  -3   0    3.49    1.19
 -26  -3   0    1.72    0.19
 -26  -3   0    1.72    0.53
  27   3   0    0.62    0.19
  27   3   0    4.11    1.24
 -27   3   0    0.33    0.19
 -27   3   0    0.10    0.48
  27  -3   0    0.33    0.29
  27  -3   0    0.53    1.05
 -27  -3   0    1.00    0.48
 -27  -3   0    0.33    0.14
   0   4   0 1378.09   58.59
   0   4   0 1348.96   57.35
   0  -4   0 1354.69   57.59
   0  -4   0 1375.22   58.45
   1   4   0  137.28    5.87
   1   4   0  135.99    5.83
  -1   4   0  138.91    5.92
  -1   4   0  143.16    6.16
   1  -4   0  143.30    6.16
   1  -4   0  143.20    6.11
  -1  -4   0  136.42    5.83
  -1  -4   0  138.72    5.92
   2   4   0  407.36   17.33
   2   4   0  417.82   17.76
  -2   4   0  434.87   18.53
  -2   4   0  441.12   18.81
   2  -4   0  453.78   19.34
   2  -4   0  449.14   19.15
  -2  -4   0  401.34   17.09
   3   4   0   98.41    4.20
   3   4   0  100.90    4.30
  -3   4   0  103.09    4.44
  -3   4   0  108.97    4.73
   3  -4   0  103.24    4.44
   3  -4   0  103.52    4.49
  -3  -4   0   99.61    4.25
  -3  -4   0   97.75    4.20
   4   4   0   87.15    3.72
   4   4   0   88.29    3.77
  -4   4   0   92.97    4.01
  -4   4   0   98.89    4.35
   4  -4   0   92.40    4.01
   4  -4   0   95.93    4.20
  -4  -4   0   87.15    3.72
  -4  -4   0   91.63    3.92
   5   4   0  401.82   17.09
   5   4   0  386.11   16.43
  -5   4   0  404.07   17.29
  -5   4   0  425.17   18.19
   5  -4   0  405.69   17.33
   5  -4   0  412.18   17.62
  -5  -4   0  381.77   16.24
  -5  -4   0  391.75   16.67
   6   4   0  115.51    4.97
   6   4   0  123.24    5.25
  -6   4   0  125.15    5.49
  -6   4   0  123.82    5.40
   6  -4   0  123.63    5.35
   6  -4   0  132.03    5.78
  -6  -4   0  135.04    5.78
  -6  -4   0  119.23    5.11
   7   4   0  290.37   12.37
   7   4   0  318.74   13.61
  -7   4   0  335.11   14.42
  -7   4   0  305.65   13.13
   7  -4   0  324.61   13.99
   7  -4   0  313.01   13.42
  -7  -4   0  306.08   13.04
  -7  -4   0  279.34   11.94
   8   4   0   26.88    1.19
   8   4   0   27.17    1.19
  -8   4   0   27.12    1.34
  -8   4   0   27.55    1.48
   8  -4   0   26.45    1.29
   8  -4   0   25.83    1.38
  -8  -4   0   26.88    1.19
  -8  -4   0   25.07    1.15
   9   4   0   38.25    1.67
  -9   4   0   45.36    2.20
   9  -4   0   38.77    2.24
  -9  -4   0   38.92    1.72
  -9  -4   0   41.45    1.86
  10   4   0   23.54    1.05
  10   4   0   23.25    1.05
 -10   4   0   22.54    1.19
 -10   4   0   22.92    1.34
  10  -4   0   23.35    1.15
  10  -4   0   23.06    1.43
 -10  -4   0   25.02    1.15
 -10  -4   0   23.11    1.05
  11   4   0    0.24    0.14
  11   4   0    0.19    0.19
 -11   4   0    0.62    0.33
 -11   4   0   -0.72    0.43
  11  -4   0    1.15    0.67
  11  -4   0    0.33    0.24
 -11  -4   0    0.10    0.24
 -11  -4   0    0.57    0.14
  12   4   0   24.93    1.19
  12   4   0   23.35    1.05
 -12   4   0   22.73    1.19
 -12   4   0   23.45    1.24
  12  -4   0   24.02    1.48
  12  -4   0   23.30    1.15
 -12  -4   0   23.59    1.05
 -12  -4   0   28.22    1.34
  13   4   0   11.27    0.67
  13   4   0    9.36    0.48
 -13   4   0    8.88    0.67
 -13   4   0   10.36    0.72
  13  -4   0    9.55    0.96
  13  -4   0    9.74    0.57
 -13  -4   0    9.74    0.48
 -13  -4   0   11.70    0.62
  14   4   0  122.10    5.25
  14   4   0  133.99    5.87
 -14   4   0  123.29    5.49
 -14   4   0  144.40    6.30
  14  -4   0  126.54    5.49
  14  -4   0  129.31    5.92
 -14  -4   0  121.96    5.30
 -14  -4   0  123.29    5.30
  15   4   0   40.16    1.96
  15   4   0   41.11    1.81
 -15   4   0   46.65    2.15
 -15   4   0   41.69    2.05
  15  -4   0   47.27    2.15
  15  -4   0   44.26    2.44
 -15  -4   0   41.40    1.81
 -15  -4   0   40.44    1.86
  16   4   0    0.24    0.14
  16   4   0   -0.38    0.43
 -16   4   0    0.14    0.38
 -16   4   0    0.05    0.24
  16  -4   0   -0.14    0.24
  16  -4   0   -0.57    0.72
 -16  -4   0   -0.14    0.24
 -16  -4   0    0.00    0.14
  17   4   0    1.72    0.24
  17   4   0    1.58    0.53
 -17  -4   0    2.15    0.33
 -17  -4   0    2.15    0.24
  18   4   0   25.02    1.53
  18   4   0   27.60    1.29
 -18   4   0   26.74    1.48
 -18   4   0   26.88    1.24
  18  -4   0   30.04    1.43
  18  -4   0   26.07    1.86
 -18  -4   0   27.50    1.24
 -18  -4   0   28.36    1.43
  19   4   0   25.31    1.19
  19   4   0   25.45    1.67
 -19   4   0   26.45    1.24
 -19   4   0   27.46    1.53
  19  -4   0   26.93    1.29
  19  -4   0   27.89    1.96
 -19  -4   0   26.22    1.19
 -19  -4   0   27.55    1.38
  20   4   0    5.44    1.00
  20   4   0    3.82    0.29
 -20   4   0    3.92    0.33
 -20   4   0    4.39    0.62
  20  -4   0    3.82    0.38
  20  -4   0    4.30    1.05
 -20  -4   0    3.92    0.29
 -20  -4   0    5.01    0.53
  21   4   0   -0.48    0.91
  21   4   0    1.00    0.19
 -21   4   0    1.00    0.24
 -21   4   0    1.05    0.48
  21  -4   0    1.29    0.33
  21  -4   0    1.10    0.96
 -21  -4   0    0.67    0.14
 -21  -4   0    0.86    0.43
  22   4   0    1.48    1.05
  22   4   0    3.06    0.29
 -22   4   0    3.10    0.29
 -22   4   0    2.58    0.57
  22  -4   0    2.72    0.38
  22  -4   0    3.06    1.05
 -22  -4   0    2.96    0.24
 -22  -4   0    2.72    0.48
  24   4   0    1.67    1.00
  24   4   0    1.86    0.24
 -24   4   0    2.15    0.24
 -24   4   0    2.91    0.57
  24  -4   0    1.86    0.33
  24  -4   0    1.05    1.00
 -24  -4   0    2.24    0.48
 -24  -4   0    2.20    0.24
  25   4   0    6.02    1.19
  25   4   0    4.92    0.33
 -25   4   0    4.25    0.33
 -25   4   0    5.73    0.72
  25  -4   0    4.25    0.43
  25  -4   0    6.02    1.19
 -25  -4   0    5.35    0.33
 -25  -4   0    5.44    0.62
  26   4   0    0.38    0.19
  26   4   0    0.05    1.05
 -26   4   0    0.57    0.19
 -26   4   0    0.72    0.48
  26  -4   0    0.48    0.29
  26  -4   0    0.43    1.05
 -26  -4   0    0.43    0.14
 -26  -4   0    0.43    0.48
  27   4   0   -0.53    1.10
  27   4   0    0.19    0.19
 -27   4   0    0.05    0.19
 -27   4   0    0.00    0.48
  27  -4   0    0.10    0.29
  27  -4   0    0.57    1.10
 -27  -4   0   -0.05    0.43
 -27  -4   0    0.05    0.14
   0   5   0    0.19    0.10
   0   5   0    0.33    0.10
   0  -5   0    0.19    0.10
   0  -5   0    0.10    0.10
   1   5   0  825.61   35.10
   1   5   0  834.21   35.48
  -1   5   0  892.46   37.96
  -1   5   0  901.53   38.34
   1  -5   0  857.60   36.48
   1  -5   0  891.03   37.91
  -1  -5   0  816.54   34.71
  -1  -5   0  844.71   35.91
   2   5   0  136.66    5.87
   2   5   0  134.75    5.78
  -2   5   0  136.04    5.83
  -2   5   0  139.67    6.02
   2  -5   0  131.98    5.68
   2  -5   0  135.28    5.83
  -2  -5   0  134.28    5.73
  -2  -5   0  130.22    5.59
   3   5   0   62.74    2.72
   3   5   0   64.42    2.77
  -3   5   0   64.22    2.82
  -3   5   0   65.75    2.91
   3  -5   0   64.42    2.82
   3  -5   0   64.99    2.87
  -3  -5   0   65.28    2.82
  -3  -5   0   61.17    2.63
   4   5   0  137.33    5.87
   4   5   0  136.76    5.87
  -4   5   0  145.11    6.26
  -4   5   0  143.87    6.26
   4  -5   0  143.11    6.21
   4  -5   0  144.25    6.21
  -4  -5   0  145.35    6.21
  -4  -5   0  140.72    6.02
   5   5   0  400.49   17.05
   5   5   0  392.70   16.71
  -5   5   0  420.35   17.95
  -5   5   0  425.65   18.24
   5  -5   0  435.10   18.62
   5  -5   0  411.04   17.57
  -5  -5   0  407.74   17.38
  -5  -5   0  409.94   17.43
   6   5   0   45.89    2.01
   6   5   0   45.79    2.01
  -6   5   0   48.23    2.20
  -6   5   0   51.48    2.39
   6  -5   0   48.32    2.20
   6  -5   0   47.75    2.20
  -6  -5   0   45.51    1.96
  -6  -5   0   46.65    2.01
   7   5   0   69.24    3.01
   7   5   0   70.81    3.06
  -7   5   0   72.72    3.34
  -7   5   0   70.24    3.15
   7  -5   0   71.53    3.25
   7  -5   0   69.62    3.10
  -7  -5   0   78.26    3.39
  -7  -5   0   68.47    2.96
   8   5   0   17.72    0.81
  -8   5   0   19.43    1.19
  -8   5   0   20.15    1.05
   8  -5   0   20.25    1.05
   8  -5   0   19.58    1.19
  -8  -5   0   16.90    0.76
   9   5   0    4.06    0.29
   9   5   0    3.82    0.24
  -9   5   0    4.49    0.76
  -9   5   0    4.06    0.48
   9  -5   0    4.25    0.72
   9  -5   0    3.53    0.43
  -9  -5   0    3.58    0.24
  -9  -5   0    3.58    0.29
  10   5   0   44.89    1.96
  10   5   0   43.88    1.91
 -10   5   0   40.92    1.96
 -10   5   0   45.70    2.34
  10  -5   0   40.83    2.10
  10  -5   0   45.22    2.10
 -10  -5   0   41.54    1.86
 -10  -5   0   42.07    1.86
  11   5   0   15.47    0.72
  11   5   0   14.90    0.72
 -11   5   0   14.18    0.86
 -11   5   0   14.42    1.05
  11  -5   0   12.56    0.96
  11  -5   0   15.81    0.86
 -11  -5   0   15.04    0.76
 -11  -5   0   14.75    0.67
  12   5   0   24.83    1.15
  12   5   0   25.98    1.19
 -12   5   0   25.26    1.34
 -12   5   0   22.11    1.24
  12  -5   0   23.83    1.15
  12  -5   0   23.11    1.43
 -12  -5   0   27.12    1.29
 -12  -5   0   24.88    1.10
  13   5   0    3.34    0.24
  13   5   0    2.53    0.29
 -13   5   0    2.67    0.48
 -13   5   0    2.96    0.43
  13  -5   0    2.77    0.33
  13  -5   0    3.06    0.67
 -13  -5   0    3.34    0.24
 -13  -5   0    4.06    0.33
  14   5   0   22.25    1.05
  14   5   0   24.59    1.19
 -14   5   0   23.64    1.29
 -14   5   0   23.35    1.24
  14  -5   0   23.02    1.15
  14  -5   0   22.63    1.43
 -14  -5   0   23.64    1.05
 -14  -5   0   26.26    1.24
  15   5   0    8.74    0.48
  15   5   0   10.60    0.72
 -15   5   0    8.60    0.67
 -15   5   0   11.03    0.76
  15  -5   0    8.45    1.00
  15  -5   0    9.07    0.57
 -15  -5   0    8.55    0.43
 -15  -5   0    8.88    0.57
  16   5   0    0.57    0.43
  16   5   0   -0.05    0.14
 -16   5   0    0.05    0.38
 -16   5   0   -0.05    0.33
  16  -5   0    0.10    0.24
  16  -5   0    0.29    0.72
 -16  -5   0    0.14    0.14
 -16  -5   0    0.14    0.24
  17   5   0  152.13    6.54
  17   5   0  135.47    6.02
 -17   5   0  150.99    6.69
  17  -5   0  149.27    6.92
 -17  -5   0  146.79    6.40
 -17  -5   0  150.18    6.45
  18   5   0   24.50    1.38
  18   5   0   28.41    1.29
 -18   5   0   27.93    1.34
 -18   5   0   30.80    1.62
  18  -5   0   28.60    1.96
  18  -5   0   28.98    1.38
 -18  -5   0   27.27    1.34
 -18  -5   0   28.65    1.29
  19   5   0    7.40    0.81
  19   5   0    8.40    0.48
 -19   5   0    8.50    0.76
 -19   5   0    7.40    0.48
  19  -5   0    8.55    0.57
  19  -5   0    8.74    1.19
 -19  -5   0    8.36    0.62
 -19  -5   0    9.02    0.48
  20   5   0    2.34    0.24
  20   5   0    3.39    0.81
 -20   5   0    2.48    0.53
 -20   5   0    2.29    0.24
  20  -5   0    2.29    0.33
  20  -5   0    0.43    0.91
 -20  -5   0    2.29    0.38
 -20  -5   0    2.24    0.19
  21   5   0    0.00    0.14
  21   5   0    0.67    0.86
 -21   5   0    0.67    0.43
 -21   5   0    0.29    0.19
  21  -5   0    0.29    0.29
  21  -5   0   -0.19    1.00
 -21  -5   0    0.19    0.14
 -21  -5   0    0.48    0.38
  22   5   0    9.02    0.53
  22   5   0    9.26    1.29
 -22   5   0    8.83    0.81
 -22   5   0   10.51    0.57
  22  -5   0    8.50    1.29
  22  -5   0    8.69    0.62
 -22  -5   0    9.45    0.76
 -22  -5   0    8.60    0.48
  23   5   0    3.06    1.38
 -23  -5   0    4.15    0.72
  24   5   0    0.10    1.00
  24   5   0    0.10    0.14
 -24   5   0    0.29    0.19
 -24   5   0    0.00    0.48
  24  -5   0   -0.76    0.96
  24  -5   0    0.00    0.29
 -24  -5   0    0.29    0.14
 -24  -5   0    0.48    0.38
  25   5   0    6.69    0.43
  25   5   0    6.92    1.24
 -25   5   0    7.59    0.81
 -25   5   0    5.92    0.38
  25  -5   0    5.49    0.48
  25  -5   0    5.54    1.19
 -25  -5   0    6.21    0.38
 -25  -5   0    5.78    0.62
  26   5   0   -0.10    0.14
  26   5   0    0.05    1.05
 -26   5   0   -0.76    0.48
 -26   5   0    0.10    0.19
  26  -5   0   -0.05    0.29
  26  -5   0    0.67    1.05
 -26  -5   0    0.10    0.14
 -26  -5   0   -0.10    0.43
  27   5   0    0.62    0.19
  27   5   0    0.96    1.05
 -27   5   0    0.57    0.19
 -27   5   0    0.91    0.53
  27  -5   0    0.53    0.29
  27  -5   0    1.48    1.19
 -27  -5   0    0.76    0.43
 -27  -5   0    0.57    0.14
   0   6   0   62.41    2.67
   0   6   0   59.69    2.58
   0  -6   0   62.03    2.67
   0  -6   0   61.22    2.67
   1   6   0    1.24    0.14
   1   6   0    1.19    0.10
  -1   6   0    1.15    0.14
  -1   6   0    1.38    0.14
   1  -6   0    1.05    0.14
   1  -6   0    1.24    0.14
  -1  -6   0    1.24    0.14
  -1  -6   0    1.00    0.14
  -1  -6   0    1.24    0.10
   2   6   0  184.37    7.88
   2   6   0  179.97    7.69
  -2   6   0  201.65    8.64
  -2   6   0  193.39    8.26
   2  -6   0  195.78    8.40
   2  -6   0  191.77    8.21
  -2  -6   0  166.03    7.07
  -2  -6   0  179.69    7.69
   3   6   0   10.60    0.53
   3   6   0   10.70    0.48
  -3   6   0   12.46    0.67
  -3   6   0   11.70    0.57
   3  -6   0   11.32    0.57
   3  -6   0   11.17    0.57
  -3  -6   0   11.08    0.53
  -3  -6   0   11.13    0.53
   4   6   0   32.66    1.43
   4   6   0   31.85    1.38
  -4   6   0   34.19    1.62
  -4   6   0   32.47    1.48
   4  -6   0   32.09    1.48
   4  -6   0   32.71    1.48
  -4  -6   0   31.56    1.38
  -4  -6   0   32.71    1.43
   5   6   0   95.88    4.11
   5   6   0   97.03    4.15
  -5   6   0  102.62    4.49
  -5   6   0  104.91    4.63
   5  -6   0  101.04    4.44
   5  -6   0  100.32    4.39
  -5  -6   0   94.31    4.06
  -5  -6   0   97.60    4.20
   6   6   0    2.67    0.19
   6   6   0    2.48    0.19
  -6   6   0    2.72    0.43
  -6   6   0    2.44    0.29
   6  -6   0    2.53    0.38
   6  -6   0    2.15    0.29
  -6  -6   0    2.63    0.14
  -6  -6   0    2.77    0.19
   7   6   0  105.91    4.58
   7   6   0  110.30    4.73
  -7   6   0  123.87    5.54
  -7   6   0  112.69    4.92
   7  -6   0  114.51    5.01
   7  -6   0  116.94    5.16
  -7  -6   0  111.69    4.78
  -7  -6   0  110.11    4.73
   9   6   0   48.28    2.10
   9   6   0   50.71    2.24
  -9   6   0   52.29    2.58
  -9   6   0   50.81    2.34
   9  -6   0   50.66    2.48
   9  -6   0   51.19    2.34
  -9  -6   0   50.09    2.20
  -9  -6   0   49.18    2.15
  10   6   0   17.00    0.81
  10   6   0   16.04    0.76
 -10   6   0   17.24    1.24
 -10   6   0   16.00    0.96
  10  -6   0   16.52    1.15
  10  -6   0   15.71    0.86
 -10  -6   0   16.47    0.76
 -10  -6   0   15.47    0.76
  11   6   0  158.39    6.78
  11   6   0  168.42    7.21
 -11   6   0  176.15    7.83
 -11   6   0  157.39    6.88
  11  -6   0  164.74    7.35
  11  -6   0  157.91    6.88
 -11  -6   0  156.81    6.73
 -11  -6   0  155.05    6.69
  12   6   0    4.78    0.29
  12   6   0    5.16    0.33
 -12   6   0    5.40    0.76
 -12   6   0    5.44    0.53
  12  -6   0    4.20    0.72
  12  -6   0    5.40    0.48
 -12  -6   0    4.68    0.29
 -12  -6   0    5.54    0.38
  13   6   0    2.29    0.24
  13   6   0    2.67    0.24
 -13   6   0    2.44    0.43
 -13   6   0    2.48    0.53
  13  -6   0    2.82    0.33
  13  -6   0    2.48    0.67
 -13  -6   0    2.34    0.19
 -13  -6   0    2.58    0.29
  14   6   0    2.82    0.29
  14   6   0    3.58    0.29
 -14   6   0    2.96    0.43
 -14   6   0    2.87    0.48
  14  -6   0    2.67    0.33
  14  -6   0    3.34    0.72
 -14  -6   0    3.20    0.24
 -14  -6   0    3.53    0.33
  15   6   0    0.91    0.19
  15   6   0    1.10    0.29
 -15   6   0    0.86    0.43
 -15   6   0    1.00    0.38
  15  -6   0    1.10    0.29
  15  -6   0    0.33    0.67
 -15  -6   0    0.81    0.24
 -15  -6   0    0.86    0.14
  16   6   0   30.04    1.38
  16   6   0   29.13    1.48
 -16   6   0   33.52    1.67
 -16   6   0   29.56    1.58
  16  -6   0   27.46    1.77
  16  -6   0   29.61    1.43
 -16  -6   0   30.08    1.34
 -16  -6   0   27.74    1.34
  17   6   0    8.31    0.67
  17   6   0    9.07    0.48
 -17   6   0    8.83    0.76
 -17   6   0    8.74    0.67
  17  -6   0    8.88    0.57
  17  -6   0    6.69    1.00
 -17  -6   0    8.60    0.57
 -17  -6   0    8.93    0.48
  18   6   0   63.08    2.77
 -18   6   0   64.13    3.06
 -18   6   0   67.04    3.01
  18  -6   0   68.57    3.06
  18  -6   0   63.32    3.34
 -18  -6   0   57.35    2.58
 -18  -6   0   61.79    2.72
  19   6   0   30.56    1.67
  19   6   0   33.62    1.53
 -19   6   0   35.77    1.86
 -19   6   0   31.42    1.48
  19  -6   0   33.38    2.20
  19  -6   0   36.91    1.72
 -19  -6   0   34.86    1.58
 -19  -6   0   30.37    1.48
  20   6   0   -0.10    0.57
  20   6   0    0.00    0.14
 -20   6   0   -0.10    0.19
 -20   6   0    0.14    0.43
  20  -6   0    0.33    0.91
  20  -6   0   -0.33    0.29
 -20  -6   0    0.00    0.29
 -20  -6   0    0.10    0.14
  21   6   0    9.41    0.53
  21   6   0    9.88    1.05
 -21   6   0    9.41    0.81
 -21   6   0    8.74    0.53
  21  -6   0    9.69    0.62
  21  -6   0    9.02    1.29
 -21  -6   0    9.55    0.67
 -21  -6   0    8.36    0.43
  22   6   0    7.21    0.43
  22   6   0    8.45    1.15
 -22   6   0    8.07    0.76
 -22   6   0    7.16    0.48
  22  -6   0    7.07    0.53
  22  -6   0    5.59    1.15
 -22  -6   0    8.64    0.72
 -22  -6   0    7.07    0.38
  23   6   0    0.57    0.19
  23   6   0    0.91    1.00
 -23  -6   0    0.72    0.43
 -23  -6   0    0.53    0.14
  24   6   0    0.72    1.15
  24   6   0    0.76    0.19
 -24   6   0    0.72    0.48
 -24   6   0    0.48    0.24
  24  -6   0   -0.10    0.96
  24  -6   0    0.81    0.33
 -24  -6   0    0.76    0.14
 -24  -6   0    0.81    0.43
  25   6   0   26.07    1.24
  25   6   0   25.69    1.96
 -25   6   0   25.93    1.58
 -25   6   0   27.50    1.29
  25  -6   0   23.92    1.19
  25  -6   0   23.06    2.10
 -25  -6   0   23.92    1.10
 -25  -6   0   27.93    1.48
  26   6   0    6.73    0.43
  26   6   0    7.88    1.29
 -26   6   0    6.40    0.43
 -26   6   0    7.40    0.81
  26  -6   0    6.02    1.34
  26  -6   0    5.78    0.48
 -26  -6   0    6.30    0.67
 -26  -6   0    6.11    0.38
  27   6   0    1.38    0.24
  27   6   0   -0.05    1.00
 -27   6   0    1.48    0.24
 -27   6   0    2.39    0.57
  27  -6   0    1.38    0.33
  27  -6   0    0.24    1.10
 -27  -6   0    1.19    0.19
 -27  -6   0    1.48    0.48
   0   7   0   -0.10    0.10
   0   7   0    0.00    0.10
   0  -7   0    0.00    0.10
   0  -7   0    0.05    0.10
   1   7   0  197.02    8.45
   1   7   0  195.97    8.36
  -1   7   0  192.87    8.26
  -1   7   0  190.76    8.17
   1  -7   0  191.10    8.17
   1  -7   0  187.33    8.02
  -1  -7   0  202.80    8.64
  -1  -7   0  195.68    8.36
   2   7   0   79.22    3.44
   2   7   0   79.46    3.44
  -2   7   0   83.13    3.63
  -2   7   0   78.74    3.39
   2  -7   0   84.76    3.68
   2  -7   0   78.69    3.44
  -2  -7   0   77.98    3.39
  -2  -7   0   80.56    3.49
   3   7   0   21.34    0.96
   3   7   0   21.39    1.00
  -3   7   0   21.20    1.00
  -3   7   0   22.54    1.10
   3  -7   0   22.01    1.05
   3  -7   0   23.45    1.10
  -3  -7   0   22.25    1.00
  -3  -7   0   21.39    0.96
   4   7   0   37.72    1.67
   4   7   0   40.44    1.77
  -4   7   0   42.35    1.91
  -4   7   0   41.16    1.91
   4  -7   0   41.73    1.91
   4  -7   0   42.74    1.96
  -4  -7   0   39.20    1.72
  -4  -7   0   39.59    1.72
   5   7   0   10.12    0.53
   5   7   0   10.17    0.48
  -5   7   0   11.22    0.72
  -5   7   0   11.03    0.62
   5  -7   0    9.69    0.57
   5  -7   0   10.55    0.62
  -5  -7   0   10.31    0.48
  -5  -7   0    9.79    0.48
   6   7   0    0.19    0.10
   6   7   0    0.14    0.10
  -6   7   0   -0.10    0.48
  -6   7   0    0.19    0.24
   6  -7   0    0.19    0.29
   6  -7   0    0.48    0.33
  -6  -7   0    0.19    0.10
  -6  -7   0    0.10    0.10
   7   7   0   24.45    1.10
   7   7   0   25.74    1.15
  -7   7   0   26.17    1.29
  -7   7   0   27.50    1.48
   7  -7   0   26.64    1.34
   7  -7   0   27.27    1.38
  -7  -7   0   25.07    1.10
  -7  -7   0   26.64    1.19
   8   7   0   46.46    2.05
   8   7   0   48.18    2.10
  -8  -7   0   49.09    2.15
  -8  -7   0   49.61    2.15
   9   7   0    0.81    0.14
   9   7   0    0.86    0.14
  -9   7   0    0.24    0.33
  -9   7   0    0.81    0.67
   9  -7   0    0.19    0.53
   9  -7   0    0.43    0.33
  -9  -7   0    1.05    0.19
  -9  -7   0    0.86    0.14
  10   7   0    2.34    0.19
  10   7   0    2.63    0.19
 -10   7   0    2.82    0.43
 -10   7   0    2.96    0.72
  10  -7   0    3.06    0.38
  10  -7   0    2.29    0.57
 -10  -7   0    2.39    0.24
 -10  -7   0    2.29    0.19
  11   7   0    0.38    0.10
  11   7   0    0.38    0.14
 -11   7   0   -0.29    0.62
 -11   7   0    0.38    0.33
  11  -7   0    0.19    0.29
  11  -7   0    1.38    0.53
 -11  -7   0    0.29    0.10
 -11  -7   0    0.29    0.19
  12   7   0    3.49    0.24
  12   7   0    2.44    0.19
 -12   7   0    2.91    0.43
 -12   7   0    2.63    0.72
  12  -7   0    2.24    0.33
  12  -7   0    2.44    0.57
 -12  -7   0    2.72    0.19
 -12  -7   0    2.72    0.29
  13   7   0    4.25    0.29
  13   7   0    4.15    0.29
 -13   7   0    4.15    0.72
 -13   7   0    4.20    0.48
  13  -7   0    5.01    0.72
  13  -7   0    4.01    0.43
 -13  -7   0    4.06    0.24
 -13  -7   0    4.25    0.33
  14   7   0   17.86    0.86
  14   7   0   18.34    0.86
 -14   7   0   18.58    1.10
 -14   7   0   17.29    1.15
  14  -7   0   18.77    1.34
  14  -7   0   17.57    0.96
 -14  -7   0   19.82    0.96
 -14  -7   0   17.14    0.81
  15   7   0   20.72    1.00
  15   7   0   21.82    1.00
 -15   7   0   17.62    1.10
 -15   7   0   20.63    1.19
  15  -7   0   22.35    1.58
  15  -7   0   20.44    1.05
 -15  -7   0   20.63    0.96
 -15  -7   0   22.44    1.10
 -16   7   0  102.04    4.58
 -16   7   0  108.20    4.92
  16  -7   0  115.70    5.49
  16  -7   0  110.50    4.82
  17   7   0   89.39    3.92
  17   7   0  100.13    4.44
 -17   7   0   89.96    4.15
 -17   7   0   94.79    4.25
  17  -7   0   98.41    4.78
  17  -7   0   88.77    3.92
 -17  -7   0   93.16    4.11
 -17  -7   0   85.00    3.68
  18   7   0   63.22    2.77
  18   7   0   68.04    3.15
 -18   7   0   64.80    3.10
 -18   7   0   74.30    3.39
  18  -7   0   65.28    3.44
  18  -7   0   66.80    3.01
 -18  -7   0   61.03    2.67
 -18  -7   0   63.32    2.82
  19   7   0   63.65    2.82
  19   7   0   67.14    3.15
 -19   7   0   67.95    3.25
 -19   7   0   72.49    3.25
  19  -7   0   74.78    3.34
  19  -7   0   71.44    3.77
 -19  -7   0   63.37    2.87
 -19  -7   0   62.03    2.72
  20   7   0    0.24    0.14
  20   7   0   -0.57    0.48
 -20   7   0    0.00    0.24
 -20   7   0    0.14    0.43
  20  -7   0    0.24    0.29
  20  -7   0   -0.43    0.91
 -20  -7   0    0.43    0.14
 -20  -7   0    0.33    0.29
  21   7   0    9.74    0.91
  21   7   0   10.60    0.57
 -21   7   0   10.84    0.62
 -21   7   0   10.55    0.86
  21  -7   0    9.93    0.67
  21  -7   0   11.70    1.43
 -21  -7   0   11.75    0.72
 -21  -7   0   11.03    0.57
  22   7   0    1.29    0.19
  22   7   0    2.01    0.76
 -22   7   0    1.19    0.48
 -22   7   0    1.62    0.24
  22  -7   0    1.24    1.00
  22  -7   0    1.62    0.33
 -22  -7   0    1.38    0.38
 -22  -7   0    1.67    0.19
  23   7   0    1.53    0.86
  23   7   0    1.53    0.19
 -23   7   0    1.29    0.48
 -23   7   0    1.05    0.29
  23  -7   0    2.63    1.15
  23  -7   0    1.38    0.38
 -23  -7   0    1.34    0.19
 -23  -7   0    1.62    0.48
  24   7   0    3.10    0.29
  24   7   0    1.10    0.96
 -24   7   0    3.10    0.57
 -24   7   0    2.91    0.33
  24  -7   0    3.06    1.05
  24  -7   0    2.63    0.43
 -24  -7   0    2.48    0.24
 -24  -7   0    2.77    0.53
  25   7   0   12.80    1.48
  25   7   0   12.18    0.67
 -25   7   0   11.51    0.96
 -25   7   0   12.42    0.67
  25  -7   0   13.13    1.62
  25  -7   0   11.46    0.72
 -25  -7   0   12.03    0.62
 -25  -7   0   11.22    0.86
  26   7   0    1.24    0.19
  26   7   0    0.62    1.00
 -26   7   0    1.24    0.53
 -26   7   0    1.00    0.24
  26  -7   0    0.48    0.33
  26  -7   0    0.67    1.05
 -26  -7   0    0.86    0.43
 -26  -7   0    1.10    0.19
  27   7   0    0.24    1.00
  27   7   0    0.00    0.14
 -27   7   0    0.00    0.48
 -27   7   0    0.33    0.19
  27  -7   0    0.29    0.29
  27  -7   0   -0.81    1.00
 -27  -7   0    0.10    0.14
 -27  -7   0   -0.14    0.43
   0   8   0  235.51   10.08
   0   8   0  249.16   10.65
   0  -8   0  250.02   10.70
   0  -8   0  245.25   10.51
   1   8   0   32.76    1.48
   1   8   0   35.10    1.53
  -1   8   0   33.62    1.53
  -1   8   0   34.43    1.53
   1  -8   0   33.71    1.53
   1  -8   0   34.29    1.53
  -1  -8   0   34.57    1.53
  -1  -8   0   33.23    1.48
   2   8   0  123.87    5.30
   2   8   0  120.19    5.16
  -2   8   0  123.29    5.35
  -2   8   0  127.64    5.49
   2  -8   0  123.05    5.30
   2  -8   0  125.78    5.44
  -2  -8   0  125.97    5.44
  -2  -8   0  122.00    5.25
   3   8   0   66.95    2.87
   3   8   0   60.64    2.67
  -3   8   0   67.81    3.01
  -3   8   0   67.47    2.96
   3  -8   0   67.57    2.96
   3  -8   0   67.81    3.01
  -3  -8   0   64.61    2.82
  -3  -8   0   65.61    2.87
   4   8   0    5.40    0.33
   4   8   0    5.68    0.29
  -4   8   0    5.97    0.38
  -4   8   0    5.25    0.48
   4  -8   0    6.02    0.43
   4  -8   0    5.35    0.38
  -4  -8   0    5.68    0.29
  -4  -8   0    5.63    0.29
   5   8   0    5.54    0.29
   5   8   0    5.20    0.33
  -5   8   0    5.59    0.38
  -5   8   0    5.68    0.57
   5  -8   0    4.82    0.43
   5  -8   0    4.73    0.43
  -5  -8   0    5.30    0.29
  -5  -8   0    5.16    0.29
   6   8   0  238.23   10.17
   6   8   0  245.15   10.51
  -6   8   0  256.04   11.03
  -6   8   0  259.95   11.27
   6  -8   0  249.21   10.74
   6  -8   0  250.12   10.79
  -6  -8   0  246.11   10.51
  -6  -8   0  238.71   10.22
   8   8   0   91.16    3.96
   8   8   0   88.63    3.82
  -8   8   0  100.99    4.58
  -8   8   0   94.07    4.15
   8  -8   0   93.21    4.20
   8  -8   0   91.68    4.06
  -8  -8   0   91.44    3.96
  -8  -8   0   86.72    3.72
   9   8   0   13.42    0.67
   9   8   0   13.85    0.67
  -9   8   0   14.71    1.10
  -9   8   0   13.61    0.81
   9  -8   0   14.71    1.00
   9  -8   0   14.18    0.86
  -9  -8   0   14.28    0.72
  -9  -8   0   13.56    0.62
  10   8   0   11.60    0.57
  10   8   0   11.75    0.57
 -10   8   0   10.84    0.96
 -10   8   0   12.08    0.76
  10  -8   0   12.70    0.91
  10  -8   0   11.13    0.72
 -10  -8   0   11.79    0.57
 -10  -8   0   13.61    0.67
  11   8   0   80.36    3.49
  11   8   0   80.32    3.49
 -11   8   0   87.81    4.11
 -11   8   0   82.42    3.72
  11  -8   0   83.47    3.87
  11  -8   0   84.09    3.77
 -11  -8   0   79.55    3.44
 -11  -8   0   83.04    3.58
  12   8   0   37.72    1.67
  12   8   0   36.53    1.62
 -12   8   0   37.87    1.86
 -12   8   0   39.78    2.15
  12  -8   0   37.87    1.81
  12  -8   0   37.20    1.96
 -12  -8   0   37.20    1.62
 -12  -8   0   33.95    1.53
  13   8   0    4.01    0.29
  13   8   0    4.20    0.29
 -13   8   0    3.06    0.72
 -13   8   0    3.92    0.48
  13  -8   0    3.53    0.43
  13  -8   0    3.15    0.62
 -13  -8   0    3.82    0.33
 -13  -8   0    3.77    0.24
  14   8   0    1.05    0.14
  14   8   0    0.81    0.19
 -14   8   0    0.72    0.38
 -14   8   0    0.48    0.67
  14  -8   0    0.96    0.38
  14  -8   0    1.00    0.62
 -14  -8   0    0.91    0.14
 -14  -8   0    1.29    0.24
  15   8   0    4.49    0.29
  15   8   0    4.20    0.33
 -15   8   0    3.58    0.67
 -15   8   0    4.73    0.53
  15  -8   0    4.30    0.81
  15  -8   0    4.25    0.43
 -15  -8   0    4.63    0.38
 -15  -8   0    4.11    0.29
  17   8   0   32.80    1.48
  17   8   0   31.85    1.53
 -17   8   0   32.80    1.72
 -17   8   0   28.36    1.48
  17  -8   0   29.94    1.91
  17  -8   0   31.04    1.48
 -17  -8   0   31.66    1.43
 -17  -8   0   35.10    1.62
  18   8   0   95.93    4.15
  18   8   0  110.78    4.92
 -18   8   0  101.61    4.58
 -18   8   0   95.93    4.39
  18  -8   0   96.27    4.25
  18  -8   0   97.75    4.78
 -18  -8   0   99.75    4.39
 -18  -8   0   93.11    4.06
  19   8   0    3.53    0.29
  19   8   0    4.87    0.62
 -19   8   0    3.44    0.53
 -19   8   0    4.44    0.53
  19  -8   0    4.11    0.43
  19  -8   0    4.15    0.96
 -19  -8   0    3.72    0.29
 -19  -8   0    3.77    0.38
  20   8   0    4.92    0.33
  20   8   0    5.44    0.62
 -20   8   0    6.26    0.67
 -20   8   0    5.78    0.53
  20  -8   0    5.44    0.48
  20  -8   0    5.63    1.10
 -20  -8   0    5.01    0.43
 -20  -8   0    4.68    0.29
  21   8   0    0.81    0.14
  21   8   0    0.91    0.53
 -21   8   0    0.91    0.48
 -21   8   0    0.96    0.29
  21  -8   0    0.96    0.33
  21  -8   0    1.43    0.91
 -21  -8   0    0.96    0.29
 -21  -8   0    0.48    0.14
  22   8   0    3.72    0.72
  22   8   0    5.54    0.38
 -22   8   0    5.44    0.67
 -22   8   0    5.01    0.38
  22  -8   0    4.58    0.48
  22  -8   0    4.11    1.10
 -22  -8   0    5.87    0.38
 -22  -8   0    4.63    0.48
  23   8   0    7.97    0.96
  23   8   0    8.93    0.53
 -23   8   0    9.12    0.86
 -23   8   0    8.98    0.57
  23  -8   0    8.45    1.34
  23  -8   0    9.17    0.67
 -23  -8   0    8.83    0.48
 -23  -8   0    9.45    0.72
  24   8   0    0.96    0.81
  24   8   0    1.58    0.19
 -24   8   0    1.91    0.53
 -24   8   0    1.58    0.24
  24  -8   0    1.53    0.38
  24  -8   0    1.53    0.96
 -24  -8   0    1.67    0.19
 -24  -8   0    1.34    0.43
  25   8   0    3.87    1.05
  25   8   0    2.91    0.29
 -25   8   0    2.67    0.29
 -25   8   0    2.29    0.57
  25  -8   0    2.24    1.05
  25  -8   0    2.77    0.38
 -25  -8   0    2.58    0.24
 -25  -8   0    2.96    0.53
  26   8   0    0.72    0.19
  26   8   0    0.48    1.15
 -26   8   0    0.57    0.24
 -26   8   0    0.53    0.48
  26  -8   0    2.01    1.00
  26  -8   0   -0.05    0.33
 -26  -8   0    0.53    0.48
 -26  -8   0    0.86    0.14
 -27   8   0    2.15    0.29
 -27   8   0    2.87    0.62
  27  -8   0    0.53    0.96
  27  -8   0    1.58    0.33
   0   9   0    0.19    0.14
   0   9   0    0.10    0.10
   0  -9   0    0.10    0.10
   0  -9   0    0.14    0.14
   1   9   0  199.74    8.55
   1   9   0  201.17    8.64
  -1   9   0  199.36    8.60
  -1   9   0  193.15    8.26
   1  -9   0  199.26    8.55
   1  -9   0  198.93    8.55
  -1  -9   0  201.51    8.64
  -1  -9   0  209.00    8.93
   2   9   0    0.05    0.14
   2   9   0    0.00    0.10
  -2   9   0    0.24    0.19
  -2   9   0    0.00    0.14
   2  -9   0    0.19    0.14
   2  -9   0    0.10    0.19
  -2  -9   0    0.05    0.10
  -2  -9   0    0.05    0.10
   3   9   0  124.06    5.30
   3   9   0  133.75    5.78
  -3   9   0  124.92    5.40
  -3   9   0  132.65    5.78
   3  -9   0  126.87    5.49
   3  -9   0  130.07    5.63
  -3  -9   0  126.21    5.44
  -3  -9   0  130.79    5.63
   4   9   0   15.57    0.72
   4   9   0   16.38    0.81
  -4   9   0   16.00    0.81
  -4   9   0   16.47    0.96
   4  -9   0   16.38    0.86
   4  -9   0   15.42    0.81
  -4  -9   0   15.85    0.76
  -4  -9   0   15.90    0.76
   5   9   0  116.18    4.97
   5   9   0  114.79    4.97
  -5   9   0  124.68    5.44
  -5   9   0  126.06    5.59
   5  -9   0  122.86    5.40
   5  -9   0  121.10    5.30
  -5  -9   0  113.55    4.87
  -5  -9   0  115.60    4.97
  -6   9   0   21.39    1.10
  -6   9   0   21.87    1.24
   6  -9   0   20.49    1.05
   6  -9   0   20.82    1.10
   7   9   0  238.61   10.22
   7   9   0  230.02    9.84
  -7   9   0  238.75   10.31
   7  -9   0  246.73   10.79
  -7  -9   0  230.11    9.84
  -7  -9   0  228.20    9.74
   8   9   0   63.17    2.77
   8   9   0   64.94    2.82
  -8   9   0   68.52    3.10
  -8   9   0   74.68    3.49
   8  -9   0   66.33    3.01
   8  -9   0   69.53    3.20
  -8  -9   0   62.74    2.72
  -8  -9   0   65.80    2.87
   9   9   0    4.30    0.24
   9   9   0    3.68    0.24
  -9   9   0    4.73    0.72
  -9   9   0    4.11    0.43
   9  -9   0    4.35    0.48
   9  -9   0    3.15    0.53
  -9  -9   0    4.30    0.29
  -9  -9   0    4.06    0.24
  10   9   0    0.29    0.14
  10   9   0    0.43    0.10
 -10   9   0    0.10    0.57
 -10   9   0    0.05    0.29
  10  -9   0   -0.43    0.29
  10  -9   0   -0.33    0.43
 -10  -9   0    0.38    0.14
 -10  -9   0    0.24    0.10
  11   9   0   35.10    1.58
  11   9   0   33.19    1.48
 -11   9   0   35.77    1.77
 -11   9   0   36.43    1.96
  11  -9   0   36.15    1.77
  11  -9   0   39.39    2.05
 -11  -9   0   34.81    1.53
 -11  -9   0   38.49    1.72
  12   9   0   31.42    1.43
  12   9   0   31.09    1.38
 -12   9   0   32.76    1.62
 -12   9   0   35.00    1.96
  12  -9   0   32.61    1.58
  12  -9   0   35.62    1.91
 -12  -9   0   33.09    1.48
 -12  -9   0   30.27    1.38
  13   9   0    0.05    0.14
  13   9   0    0.00    0.10
 -13   9   0    0.14    0.67
 -13   9   0   -0.10    0.29
  13  -9   0    0.38    0.48
  13  -9   0   -0.24    0.29
 -13  -9   0    0.00    0.10
 -13  -9   0    0.19    0.19
  14   9   0    2.24    0.24
  14   9   0    2.10    0.19
 -14   9   0    2.34    0.43
 -14   9   0    3.96    0.86
  14  -9   0    2.87    0.43
  14  -9   0    3.10    0.62
 -14  -9   0    2.63    0.19
 -14  -9   0    2.77    0.33
  15   9   0    4.63    0.33
  15   9   0    4.63    0.33
 -15   9   0    4.97    0.57
 -15   9   0    6.26    0.91
  15  -9   0    4.97    0.53
  15  -9   0    4.44    0.76
 -15  -9   0    4.82    0.29
 -15  -9   0    4.68    0.38
  16   9   0    5.73    0.38
  16   9   0    5.83    0.38
 -16  -9   0    6.21    0.38
 -16  -9   0    6.45    0.48
  17   9   0   39.35    1.77
  17   9   0   36.86    1.67
 -17   9   0   33.62    1.77
 -17   9   0   38.11    1.96
  17  -9   0   37.82    2.20
  17  -9   0   36.24    1.72
 -17  -9   0   40.16    1.86
 -17  -9   0   37.96    1.72
  18   9   0   95.84    4.15
  18   9   0   96.46    4.25
 -18   9   0   87.29    3.96
 -18   9   0   91.73    4.20
  18  -9   0   91.20    4.06
  18  -9   0   94.93    4.58
 -18  -9   0  106.44    4.68
 -18  -9   0   92.16    4.01
  19   9   0    1.10    0.38
  19   9   0    0.72    0.14
 -19   9   0    0.62    0.43
 -19   9   0    0.62    0.48
  19  -9   0    0.38    0.29
  19  -9   0   -0.72    0.72
 -19  -9   0    1.05    0.14
 -19  -9   0    1.10    0.29
  20   9   0   35.86    1.62
  20   9   0   39.49    1.96
 -20   9   0   34.67    1.86
 -20   9   0   41.21    2.01
  20  -9   0   36.53    1.72
  20  -9   0   31.90    2.10
 -20  -9   0   35.48    1.58
 -20  -9   0   35.05    1.67
  21   9   0    0.38    0.48
  21   9   0   -0.14    0.14
 -21   9   0    0.29    0.33
 -21   9   0   -0.24    0.43
  21  -9   0   -0.29    0.81
  21  -9   0   -0.19    0.29
 -21  -9   0   -0.62    0.29
 -21  -9   0   -0.10    0.10
 -22   9   0    3.72    0.38
 -22   9   0    4.30    0.62
  22  -9   0    4.54    1.05
  22  -9   0    4.63    0.48
  23   9   0    2.10    0.62
  23   9   0    2.15    0.24
 -23   9   0    1.10    0.48
 -23   9   0    2.34    0.29
  23  -9   0    2.77    1.00
  23  -9   0    1.91    0.38
 -23  -9   0    1.96    0.38
 -23  -9   0    2.29    0.24
  24   9   0    0.67    0.19
  24   9   0    0.57    0.72
 -24   9   0    0.62    0.48
 -24   9   0    0.62    0.24
  24  -9   0    0.96    0.91
  24  -9   0    0.48    0.33
 -24  -9   0    1.24    0.38
 -24  -9   0    0.72    0.14
  25   9   0    2.24    0.24
  25   9   0    2.82    0.96
 -25   9   0    1.91    0.53
 -25   9   0    1.96    0.29
  25  -9   0    2.72    1.00
  25  -9   0    2.72    0.38
 -25  -9   0    1.86    0.48
 -25  -9   0    2.29    0.24
  26   9   0    3.15    1.15
  26   9   0    2.87    0.29
 -26   9   0    3.10    0.62
 -26   9   0    3.34    0.33
  26  -9   0    3.68    1.05
  26  -9   0    2.58    0.43
 -26  -9   0    3.06    0.24
 -26  -9   0    3.39    0.57
 -27   9   0    1.15    0.29
  27  -9   0    0.76    0.38
   0  10   0  578.74   24.64
   0  10   0  576.83   24.59
   0 -10   0  575.87   24.54
   0 -10   0  587.33   25.02
   1  10   0  121.76    5.30
   1  10   0  113.60    4.87
  -1  10   0  111.88    4.87
  -1  10   0  110.45    4.78
   1 -10   0  112.74    4.87
   1 -10   0  112.41    4.87
  -1 -10   0  117.66    5.06
  -1 -10   0  114.17    4.92
   2  10   0    5.40    0.29
   2  10   0    5.16    0.33
  -2  10   0    5.30    0.43
  -2  10   0    4.68    0.33
   2 -10   0    4.92    0.33
   2 -10   0    4.49    0.38
  -2 -10   0    5.54    0.33
  -2 -10   0    5.40    0.33
   3  10   0    0.00    0.14
   3  10   0    0.19    0.10
  -3  10   0    0.53    0.33
  -3  10   0    0.38    0.19
   3 -10   0    0.05    0.19
   3 -10   0    0.00    0.24
  -3 -10   0    0.53    0.14
  -3 -10   0    0.05    0.10
   4  10   0   50.09    2.24
   4  10   0   52.38    2.29
  -4  10   0   55.10    2.44
  -4  10   0   55.53    2.58
   4 -10   0   54.58    2.48
   4 -10   0   55.82    2.53
  -4 -10   0   47.85    2.10
  -4 -10   0   50.28    2.20
   5  10   0  279.01   11.99
  -5  10   0  307.94   13.27
  -5  10   0  294.86   12.65
   5 -10   0  303.84   13.04
   5 -10   0  304.41   13.08
  -5 -10   0  279.15   11.94
   6  10   0    3.39    0.24
  -6 -10   0    2.96    0.19
   7  10   0  442.89   18.91
   7  10   0  446.85   19.05
  -7  10   0  469.91   20.10
  -7  10   0  502.82   21.63
   7 -10   0  479.42   20.53
   7 -10   0  463.80   19.91
  -7 -10   0  444.80   18.96
  -7 -10   0  458.36   19.53
   8  10   0   79.46    3.49
   8  10   0   72.29    3.10
  -8  10   0   79.65    3.58
  -8  10   0   82.94    3.87
   8 -10   0   74.73    3.39
   8 -10   0   77.79    3.53
  -8 -10   0   72.92    3.15
  -8 -10   0   75.59    3.29
   9  10   0    0.57    0.14
   9  10   0    0.81    0.14
  -9  10   0    0.91    0.33
  -9  10   0    0.57    0.57
   9 -10   0    0.43    0.33
   9 -10   0    0.67    0.38
  -9 -10   0    0.53    0.14
  -9 -10   0    0.67    0.14
  10  10   0    2.63    0.19
  10  10   0    2.87    0.19
 -10  10   0    2.82    0.67
 -10  10   0    2.91    0.38
  10 -10   0    3.15    0.53
  10 -10   0    3.34    0.43
 -10 -10   0    2.87    0.24
 -10 -10   0    2.96    0.19
  11  10   0    1.67    0.19
  11  10   0    1.34    0.19
 -11  10   0    2.05    0.38
 -11  10   0    1.77    0.67
  11 -10   0    1.58    0.38
  11 -10   0    1.10    0.43
 -11 -10   0    1.72    0.24
 -11 -10   0    1.43    0.14
  12  10   0   31.80    1.43
  12  10   0   33.23    1.48
 -12  10   0   32.57    1.62
 -12  10   0   30.66    1.81
  12 -10   0   32.66    1.62
  12 -10   0   34.33    1.81
 -12 -10   0   31.95    1.43
 -12 -10   0   33.52    1.53
  13  10   0   36.39    1.62
  13  10   0   39.92    1.81
 -13  10   0   38.58    2.20
 -13  10   0   38.58    1.91
  13 -10   0   41.40    2.20
  13 -10   0   37.63    1.81
 -13 -10   0   35.53    1.62
 -13 -10   0   37.77    1.67
  14  10   0    2.48    0.24
  14  10   0    2.48    0.24
 -14  10   0    2.20    0.81
 -14  10   0    2.96    0.48
  14 -10   0    2.20    0.67
  14 -10   0    2.24    0.38
 -14 -10   0    2.67    0.19
 -14 -10   0    2.15    0.29
 -15  10   0    0.05    0.86
 -15  10   0    0.14    0.38
  15 -10   0    0.05    0.57
  15 -10   0    0.24    0.38
  16  10   0    2.72    0.29
  16  10   0    2.77    0.24
 -16  10   0    2.96    0.86
 -16  10   0    2.20    0.48
  16 -10   0    2.39    0.43
  16 -10   0    2.87    0.72
 -16 -10   0    3.15    0.33
 -16 -10   0    2.53    0.24
  17  10   0  132.60    5.73
  17  10   0  133.08    5.73
 -17  10   0  135.13    6.06
 -17  10   0  126.92    5.78
  17 -10   0  131.65    6.11
  17 -10   0  130.93    5.73
 -17 -10   0  134.37    5.78
 -17 -10   0  138.91    6.02
  18  10   0   12.94    0.67
  18  10   0   12.61    0.67
 -18  10   0   11.32    0.91
 -18  10   0   12.61    0.91
  18 -10   0   12.46    1.19
  18 -10   0   12.61    0.76
 -18 -10   0   14.90    0.81
 -18 -10   0   13.80    0.67
  19  10   0   24.45    1.24
  19  10   0   24.64    1.15
 -19  10   0   22.78    1.34
 -19  10   0   23.78    1.34
  19 -10   0   24.45    1.72
  19 -10   0   22.73    1.15
 -19 -10   0   26.22    1.29
 -19 -10   0   22.97    1.05
  20  10   0    5.54    0.57
  20  10   0    4.39    0.33
 -20  10   0    4.39    0.57
 -20  10   0    4.35    0.62
  20 -10   0    4.06    0.43
  20 -10   0    4.68    0.96
 -20 -10   0    4.30    0.43
 -20 -10   0    4.06    0.29
  21  10   0   18.48    1.15
  21  10   0   16.71    0.86
 -21  10   0   22.30    1.24
 -21  10   0   16.57    1.15
  21 -10   0   17.43    0.96
  21 -10   0   17.14    1.53
 -21 -10   0   17.57    0.96
 -21 -10   0   18.15    0.86
  22  10   0   50.52    2.53
 -22 -10   0   47.27    2.24
  23  10   0    0.91    0.19
  23  10   0    0.62    0.53
 -23  10   0    0.86    0.29
 -23  10   0    0.72    0.48
  23 -10   0    0.91    0.33
  23 -10   0    0.62    0.91
 -23 -10   0    0.81    0.14
 -23 -10   0    1.10    0.33
  24  10   0    0.33    0.14
  24  10   0   -0.14    0.62
 -24  10   0    0.57    0.48
 -24  10   0    0.57    0.24
  24 -10   0    0.19    0.33
  24 -10   0    0.19    0.91
 -24 -10   0    0.38    0.14
 -24 -10   0    0.10    0.33
  25  10   0    5.49    0.38
  25  10   0    4.30    0.91
 -25  10   0    5.73    0.72
 -25  10   0    4.97    0.38
  25 -10   0    7.26    1.24
  25 -10   0    4.92    0.48
 -25 -10   0    6.64    0.62
 -25 -10   0    5.49    0.38
  26  10   0    2.39    1.00
  26  10   0    2.24    0.24
 -26  10   0    1.86    0.29
 -26  10   0    2.34    0.57
  26 -10   0    3.01    1.05
  26 -10   0    1.96    0.38
 -26 -10   0    2.20    0.24
 -26 -10   0    2.10    0.48
   0  11   0    0.38    0.24
   0  11   0    0.00    0.14
   0 -11   0    0.14    0.19
   0 -11   0   -0.05    0.14
   1  11   0   44.31    1.96
   1  11   0   44.17    2.01
  -1  11   0   43.55    1.96
  -1  11   0   43.41    2.01
   1 -11   0   44.60    2.01
   1 -11   0   44.79    2.01
  -1 -11   0   46.51    2.05
  -1 -11   0   43.50    1.96
   2  11   0    9.65    0.53
   2  11   0   10.93    0.53
  -2  11   0   10.74    0.57
  -2  11   0    9.12    0.62
   2 -11   0   10.36    0.62
   2 -11   0   10.12    0.57
  -2 -11   0   10.93    0.57
  -2 -11   0   10.89    0.57
   3  11   0    2.63    0.24
   3  11   0    2.63    0.19
  -3  11   0    2.82    0.29
  -3  11   0    2.39    0.43
   3 -11   0    2.82    0.33
   3 -11   0    2.67    0.29
  -3 -11   0    2.82    0.24
  -3 -11   0    2.72    0.24
  -4  11   0   67.23    2.96
  -4  11   0   72.96    3.29
   4 -11   0   76.64    3.44
   4 -11   0   68.76    3.06
   5  11   0   83.18    3.58
  -5 -11   0   82.90    3.58
   6  11   0  968.86   41.30
   6  11   0  925.89   39.39
  -6  11   0  995.60   42.45
  -6  11   0 1075.35   45.94
   6 -11   0  956.92   40.83
   6 -11   0 1018.05   43.41
  -6 -11   0  912.99   38.87
  -6 -11   0  942.12   40.11
   7  11   0   37.87    1.72
   7  11   0   38.96    1.72
  -7  11   0   41.40    1.96
  -7  11   0   43.93    2.20
   7 -11   0   40.73    1.96
   7 -11   0   40.73    1.96
  -7 -11   0   41.93    1.86
  -7 -11   0   39.63    1.77
   8  11   0   77.79    3.44
   8  11   0   74.16    3.20
  -8  11   0   88.67    4.11
  -8  11   0   78.45    3.53
   8 -11   0   82.61    3.72
   8 -11   0   85.19    3.87
  -8 -11   0   76.16    3.29
  -8 -11   0   76.88    3.34
   9  11   0   43.50    1.96
   9  11   0   45.60    2.01
  -9  11   0   45.12    2.15
  -9  11   0   51.05    2.58
   9 -11   0   45.98    2.20
   9 -11   0   48.51    2.34
  -9 -11   0   45.03    2.01
  -9 -11   0   47.32    2.05
  10  11   0   -0.05    0.10
  10  11   0    0.10    0.10
 -10  11   0   -0.29    0.29
 -10  11   0    0.81    0.57
  10 -11   0   -0.53    0.38
  10 -11   0    0.33    0.33
 -10 -11   0    0.24    0.14
 -10 -11   0    0.14    0.10
  11  11   0   10.03    0.53
  11  11   0    9.12    0.48
 -11  11   0   10.03    1.00
 -11  11   0    9.41    0.67
  11 -11   0    9.12    0.67
  11 -11   0    8.74    0.76
 -11 -11   0   10.36    0.53
 -11 -11   0    9.69    0.48
  12  11   0    5.78    0.33
  12  11   0    5.78    0.38
 -12  11   0    6.26    0.86
 -12  11   0    4.44    0.48
  12 -11   0    5.59    0.67
  12 -11   0    5.49    0.53
 -12 -11   0    5.06    0.29
 -12 -11   0    6.30    0.38
  13  11   0    1.34    0.19
  13  11   0    1.43    0.19
 -13  11   0    1.81    0.38
 -13  11   0    1.96    0.76
  13 -11   0    1.05    0.53
  13 -11   0    1.53    0.38
 -13 -11   0    1.58    0.14
 -13 -11   0    1.48    0.24
  14  11   0    2.20    0.24
  14  11   0    2.10    0.19
 -14  11   0    1.48    0.81
 -14  11   0    2.58    0.48
  14 -11   0    2.67    0.62
  14 -11   0    2.24    0.38
 -14 -11   0    2.20    0.19
 -14 -11   0    1.43    0.24
  16  11   0   62.94    2.77
  16  11   0   72.96    3.20
 -16  11   0   72.01    3.68
 -16  11   0   62.89    3.01
  16 -11   0   64.22    3.20
  16 -11   0   67.76    3.10
 -16 -11   0   63.03    2.77
 -16 -11   0   64.27    2.87
  17  11   0   -0.10    0.14
  17  11   0    0.10    0.19
 -17  11   0   -1.96    0.72
 -17  11   0    0.14    0.38
  17 -11   0    0.67    0.67
  17 -11   0   -0.24    0.33
 -17 -11   0    0.19    0.24
 -17 -11   0    0.14    0.14
  18  11   0   75.26    3.29
  18  11   0   74.20    3.25
 -18  11   0   75.35    3.53
 -18  11   0   72.25    3.44
  18 -11   0   86.24    4.25
  18 -11   0   74.25    3.34
 -18 -11   0   79.65    3.49
 -18 -11   0   76.02    3.39
  19  11   0   16.33    0.81
  19  11   0   14.95    0.81
 -19  11   0   14.18    1.00
 -19  11   0   16.00    1.10
  19 -11   0   15.28    0.86
  19 -11   0   16.19    1.43
 -19 -11   0   17.43    0.86
 -19 -11   0   17.95    0.96
  20  11   0  118.99    5.20
  20  11   0  131.60    5.78
 -20  11   0  124.10    5.59
 -20  11   0  125.58    5.73
  20 -11   0  120.71    5.30
  20 -11   0  134.94    6.45
 -20 -11   0  135.90    5.92
 -20 -11   0  122.34    5.30
  21  11   0    2.20    0.24
  21  11   0    3.20    0.53
 -21  11   0    2.63    0.57
 -21  11   0    2.20    0.53
  21 -11   0    2.15    0.33
  21 -11   0    2.96    0.91
 -21 -11   0    2.34    0.33
 -21 -11   0    2.15    0.24
  22  11   0    5.73    0.38
  22  11   0    5.63    0.67
 -22 -11   0    5.83    0.48
 -22 -11   0    5.87    0.38
  23  11   0    6.88    0.72
  23  11   0    7.93    0.48
 -23  11   0    7.45    0.57
 -23  11   0    7.97    0.81
  23 -11   0    6.73    1.19
  23 -11   0    8.26    0.62
 -23 -11   0    6.92    0.57
 -23 -11   0    7.26    0.43
  24  11   0   10.08    0.91
  24  11   0   12.46    0.67
 -24  11   0   11.03    0.96
 -24  11   0   10.36    0.62
  24 -11   0   11.32    1.43
  24 -11   0    9.55    0.67
 -24 -11   0   12.37    0.62
 -24 -11   0   11.79    0.76
  25  11   0   -0.14    0.14
  25  11   0    0.29    0.67
 -25  11   0    0.24    0.24
 -25  11   0   -0.53    0.43
  25 -11   0    0.10    0.96
  25 -11   0   -0.43    0.29
 -25 -11   0    0.33    0.38
 -25 -11   0    0.00    0.14
  26  11   0    2.44    0.86
  26  11   0    0.10    0.14
 -26  11   0    0.86    0.48
 -26  11   0    0.10    0.19
  26 -11   0   -0.10    0.91
  26 -11   0    0.14    0.33
 -26 -11   0    0.43    0.43
 -26 -11   0    0.24    0.14
   0  12   0    7.26    0.48
   0  12   0    7.31    0.38
   0 -12   0    7.40    0.48
   0 -12   0    6.88    0.38
   1  12   0    2.77    0.24
   1  12   0    2.53    0.29
  -1  12   0    2.53    0.24
  -1  12   0    2.72    0.33
   1 -12   0    2.91    0.29
   1 -12   0    2.48    0.29
  -1 -12   0    2.48    0.24
  -1 -12   0    3.10    0.24
   2  12   0   63.17    2.82
  -2  12   0   68.24    3.10
  -2  12   0   65.23    2.87
   2 -12   0   69.05    3.06
   2 -12   0   63.22    2.82
  -2 -12   0   62.84    2.77
   4  12   0   69.53    3.01
   4  12   0   65.99    2.91
  -4 -12   0   66.80    2.91
  -4 -12   0   65.56    2.87
   5  12   0   40.16    1.77
  -5  12   0   42.98    1.96
  -5  12   0   46.60    2.24
   5 -12   0   43.41    2.05
   5 -12   0   39.59    1.86
  -5 -12   0   41.30    1.81
  -5 -12   0   41.88    1.86
   6  12   0    7.54    0.48
   6  12   0    8.21    0.43
  -6  12   0    7.78    0.53
  -6  12   0    8.69    0.76
   6 -12   0    7.93    0.57
   6 -12   0    8.55    0.62
  -6 -12   0    8.17    0.43
  -6 -12   0    7.74    0.43
   7  12   0   20.87    1.05
   7  12   0   21.39    0.96
  -7  12   0   21.58    1.10
  -7  12   0   22.97    1.34
   7 -12   0   21.68    1.15
   7 -12   0   22.44    1.19
  -7 -12   0   20.77    0.96
  -7 -12   0   22.20    1.05
   8  12   0  113.22    4.87
   8  12   0  110.59    4.82
  -8  12   0  120.00    5.30
  -8  12   0  127.40    5.78
   8 -12   0  125.92    5.59
   8 -12   0  125.78    5.54
  -8 -12   0  115.32    4.97
  -8 -12   0  111.26    4.82
   9  12   0   36.48    1.62
   9  12   0   38.11    1.77
  -9  12   0   40.44    2.15
  -9  12   0   39.30    1.86
   9 -12   0   40.44    1.96
   9 -12   0   39.49    1.91
  -9 -12   0   35.24    1.58
  -9 -12   0   37.91    1.72
  10  12   0    3.49    0.29
  10  12   0    3.72    0.24
 -10  12   0    3.82    0.43
 -10  12   0    3.63    0.67
  10 -12   0    3.87    0.48
  10 -12   0    3.77    0.48
 -10 -12   0    3.58    0.24
 -10 -12   0    3.58    0.24
  11  12   0    0.96    0.14
  11  12   0    0.86    0.14
 -11  12   0    0.62    0.67
 -11  12   0    1.10    0.33
  11 -12   0    1.53    0.38
  11 -12   0    1.05    0.43
 -11 -12   0    0.91    0.14
 -11 -12   0    1.19    0.19
  12  12   0    0.05    0.14
  12  12   0    0.05    0.14
 -12  12   0   -0.33    0.29
 -12  12   0    0.67    0.72
  12 -12   0    0.10    0.33
  12 -12   0   -0.19    0.48
 -12 -12   0    0.10    0.19
 -12 -12   0    0.00    0.10
  13  12   0    2.34    0.24
  13  12   0    3.06    0.24
 -13  12   0    1.81    0.43
 -13  12   0    2.29    0.81
  13 -12   0    2.20    0.57
  13 -12   0    2.82    0.48
 -13 -12   0    2.24    0.19
 -13 -12   0    2.67    0.29
  14  12   0   16.47    0.81
 -14  12   0   15.04    0.96
 -14  12   0   16.33    1.38
  14 -12   0   15.14    1.10
  14 -12   0   17.00    1.00
 -14 -12   0   15.38    0.76
 -14 -12   0   13.32    0.72
  15  12   0    0.19    0.14
  15  12   0    0.05    0.14
 -15 -12   0    0.10    0.10
 -15 -12   0    0.29    0.24
  16  12   0    9.93    0.57
  16  12   0    9.88    0.53
 -16  12   0   10.51    1.24
 -16  12   0    8.98    0.76
  16 -12   0    8.83    0.72
  16 -12   0    9.45    0.96
 -16 -12   0   10.17    0.53
 -16 -12   0    9.84    0.57
  17  12   0   35.62    1.62
  17  12   0   34.57    1.58
 -17  12   0   34.33    2.15
 -17  12   0   36.05    1.91
  17 -12   0   36.29    1.81
  17 -12   0   33.95    2.01
 -17 -12   0   32.66    1.53
 -17 -12   0   35.72    1.62
  18  12   0    3.25    0.29
  18  12   0    3.34    0.29
 -18  12   0    2.39    0.76
 -18  12   0    3.63    0.57
  18 -12   0    3.15    0.76
  18 -12   0    3.87    0.48
 -18 -12   0    3.25    0.33
 -18 -12   0    3.44    0.24
  19  12   0   40.73    1.86
  19  12   0   42.78    1.96
 -19  12   0   38.96    2.10
 -19  12   0   41.54    2.15
  19 -12   0   41.26    1.96
  19 -12   0   40.92    2.44
 -19 -12   0   41.64    1.86
 -19 -12   0   40.59    1.86
  20  12   0    0.29    0.29
  20  12   0    0.48    0.14
 -20  12   0   -1.10    0.48
 -20  12   0    0.67    0.43
  20 -12   0   -0.10    0.29
  20 -12   0    0.43    0.76
 -20 -12   0    0.14    0.29
 -20 -12   0    0.24    0.14
  21  12   0    2.87    0.29
 -21  12   0    3.77    0.62
 -21  12   0    3.87    0.62
  21 -12   0    3.34    0.43
  21 -12   0    4.35    0.96
 -21 -12   0    2.39    0.24
  22  12   0    0.00    0.43
  22  12   0    0.05    0.14
 -22  12   0    0.05    0.48
 -22  12   0    0.05    0.43
  22 -12   0    0.33    0.81
  22 -12   0    0.05    0.33
 -22 -12   0    0.00    0.29
 -22 -12   0    0.10    0.14
  23  12   0    3.58    0.57
  23  12   0    2.48    0.24
 -23  12   0    2.77    0.48
 -23  12   0    2.77    0.57
  23 -12   0    2.39    0.38
  23 -12   0    2.39    0.96
 -23 -12   0    2.39    0.24
 -23 -12   0    2.44    0.38
  24  12   0    3.06    0.62
  24  12   0    2.15    0.24
 -24  12   0    2.48    0.57
 -24  12   0    1.43    0.33
  24 -12   0    1.96    0.96
  24 -12   0    2.24    0.38
 -24 -12   0    1.77    0.38
 -24 -12   0    2.58    0.24
  25  12   0    0.29    0.14
  25  12   0    0.10    0.62
 -25  12   0    0.14    0.24
 -25  12   0    0.14    0.48
  25 -12   0   -0.10    0.86
  25 -12   0    0.14    0.33
 -25 -12   0   -0.53    0.33
 -25 -12   0   -0.10    0.14
 -26  12   0    3.92    0.67
 -26  12   0    2.91    0.33
  26 -12   0    3.25    1.05
  26 -12   0    3.96    0.48
   1  13   0   24.26    1.19
   2  13   0    1.19    0.24
   2  13   0    1.10    0.14
  -2  13   0    0.91    0.19
   2 -13   0    0.96    0.19
  -2 -13   0    0.96    0.19
  -2 -13   0    1.05    0.19
   3  13   0   17.91    0.91
   3  13   0   17.48    0.81
  -3  13   0   18.00    0.91
  -3  13   0   18.38    1.05
   3 -13   0   18.05    0.96
   3 -13   0   16.71    0.86
  -3 -13   0   17.19    0.86
  -3 -13   0   16.95    0.81
   4  13   0   18.62    0.86
   4  13   0   16.95    0.81
  -4  13   0   18.91    1.10
  -4  13   0   17.76    0.91
   4 -13   0   17.52    0.91
   4 -13   0   18.05    0.96
  -4 -13   0   18.19    0.86
  -4 -13   0   17.43    0.86
   5  13   0  110.11    4.73
   5  13   0  117.23    5.11
  -5  13   0  127.92    5.73
  -5  13   0  112.88    4.92
   5 -13   0  118.23    5.20
   5 -13   0  120.43    5.25
  -5 -13   0  116.37    5.06
  -5 -13   0  112.79    4.87
   6  13   0   67.09    2.91
   6  13   0   63.46    2.87
  -6  13   0   68.47    3.06
  -6  13   0   72.72    3.39
   6 -13   0   71.34    3.20
   6 -13   0   70.67    3.20
  -6 -13   0   66.99    2.96
  -6 -13   0   67.76    2.96
   7  13   0  264.40   11.32
   7  13   0  274.04   11.79
  -7  13   0  276.38   11.89
  -7  13   0  303.31   13.18
   7 -13   0  288.37   12.46
   7 -13   0  273.52   11.79
  -7 -13   0  267.21   11.46
  -7 -13   0  257.71   11.03
   8  13   0   28.65    1.29
   8  13   0   29.46    1.38
  -8  13   0   30.08    1.48
  -8  13   0   31.32    1.72
   8 -13   0   30.66    1.53
   8 -13   0   30.89    1.53
  -8 -13   0   29.84    1.34
  -8 -13   0   29.51    1.34
   9  13   0    0.53    0.10
   9  13   0    0.48    0.14
  -9  13   0    0.33    0.29
  -9  13   0    0.86    0.57
   9 -13   0    0.57    0.33
   9 -13   0    0.76    0.33
  -9 -13   0    0.38    0.10
  -9 -13   0    0.48    0.14
  10  13   0    8.88    0.43
  10  13   0    9.17    0.53
 -10  13   0    8.26    0.62
 -10  13   0    9.60    0.96
  10 -13   0    9.69    0.72
  10 -13   0    9.84    0.76
 -10 -13   0    8.98    0.48
 -10 -13   0    9.65    0.48
  11  13   0    0.19    0.14
  11  13   0    0.29    0.14
 -11  13   0    0.48    0.67
 -11  13   0    0.38    0.33
  11 -13   0    0.29    0.43
  11 -13   0   -0.24    0.33
 -11 -13   0    0.00    0.14
 -11 -13   0    0.33    0.14
  12  13   0    0.62    0.14
  12  13   0    0.76    0.14
 -12  13   0    0.38    0.38
 -12  13   0    0.14    0.72
  12 -13   0    0.53    0.48
  12 -13   0    0.67    0.38
 -12 -13   0    0.48    0.19
 -12 -13   0    0.57    0.14
  13  13   0   15.18    0.76
  13  13   0   16.14    0.76
 -13  13   0   16.14    1.05
 -13  13   0   14.85    1.29
  13 -13   0   15.95    1.00
  13 -13   0   15.85    1.10
 -13 -13   0   14.80    0.72
 -13 -13   0   18.91    0.91
 -14  13   0    6.54    0.72
 -14  13   0    8.98    1.15
  14 -13   0    5.54    0.86
  15  13   0   41.54    1.91
  15  13   0   39.63    1.77
 -15  13   0   44.31    2.58
 -15  13   0   43.50    2.15
  15 -13   0   45.84    2.39
  15 -13   0   43.21    2.10
 -15 -13   0   39.30    1.77
 -15 -13   0   42.35    1.91
  16  13   0    1.24    0.19
  16  13   0    1.15    0.19
 -16  13   0    1.58    0.91
 -16  13   0    1.00    0.43
  16 -13   0    1.00    0.57
  16 -13   0    1.15    0.38
 -16 -13   0    0.86    0.24
 -16 -13   0    1.15    0.14
  17  13   0   50.23    2.24
  17  13   0   56.63    2.48
 -17  13   0   51.71    2.58
 -17  13   0   58.26    3.20
  17 -13   0   54.87    2.58
  17 -13   0   54.91    2.87
 -17 -13   0   49.23    2.24
 -17 -13   0   51.62    2.29
  18  13   0    3.06    0.29
  18  13   0    3.01    0.29
 -18  13   0    5.87    1.00
 -18  13   0    2.77    0.53
  18 -13   0    3.72    0.72
  18 -13   0    3.49    0.53
 -18 -13   0    3.20    0.38
 -18 -13   0    3.39    0.24
  19  13   0   20.44    1.00
  19  13   0   21.30    1.05
 -19  13   0   20.87    1.29
 -19  13   0   18.67    1.38
  19 -13   0   19.72    1.48
  19 -13   0   21.73    1.19
 -19 -13   0   22.44    1.15
 -19 -13   0   21.77    1.05
  20  13   0   21.68    1.05
  20  13   0   21.15    1.05
 -20  13   0   17.14    1.19
 -20  13   0   21.44    1.34
  20 -13   0   20.91    1.15
  20 -13   0   22.30    1.62
 -20 -13   0   22.87    1.15
 -20 -13   0   21.63    1.00
 -21  13   0   -0.19    0.43
 -21  13   0    0.43    0.53
  21 -13   0    1.00    0.76
  21 -13   0    0.19    0.33
  22  13   0    5.44    0.57
  22  13   0    4.73    0.38
 -22  13   0    5.92    0.72
 -22  13   0    5.44    0.67
  22 -13   0    4.39    0.48
  22 -13   0    5.44    0.96
 -22 -13   0    4.97    0.48
 -22 -13   0    4.49    0.33
  23  13   0    2.91    0.57
  23  13   0    3.01    0.29
 -23  13   0    3.34    0.57
 -23  13   0    3.10    0.62
  23 -13   0    2.58    0.91
  23 -13   0    2.39    0.38
 -23 -13   0    2.58    0.24
 -23 -13   0    3.06    0.38
  24  13   0    0.33    0.14
  24  13   0    0.57    0.53
 -24  13   0    1.00    0.48
 -24  13   0    0.24    0.38
  24 -13   0    0.43    0.33
  24 -13   0   -0.96    0.81
 -24 -13   0    0.43    0.29
 -24 -13   0    0.67    0.14
  25  13   0    2.58    0.29
  25  13   0    1.96    0.62
 -25  13   0    1.38    0.33
 -25  13   0    2.01    0.57
  25 -13   0    1.81    0.38
  25 -13   0    2.91    0.96
 -25 -13   0    1.19    0.33
 -25 -13   0    2.48    0.24
 -26  13   0    1.34    0.29
 -26  13   0    1.53    0.57
  26 -13   0    1.43    1.00
  26 -13   0    0.76    0.33
   0  14   0    7.26    0.43
   0  14   0    7.54    0.53
   0 -14   0    6.73    0.38
   0 -14   0    7.54    0.48
   1  14   0   -0.10    0.19
   1  14   0    0.05    0.10
  -1  14   0    0.00    0.14
  -1  14   0   -0.10    0.24
   1 -14   0    0.14    0.14
   1 -14   0    0.00    0.19
  -1 -14   0   -0.10    0.14
  -1 -14   0   -0.05    0.14
   2  14   0    2.20    0.24
   2  14   0    2.67    0.19
  -2  14   0    2.24    0.24
  -2  14   0    2.82    0.38
   2 -14   0    2.72    0.24
   2 -14   0    2.67    0.29
  -2 -14   0    2.67    0.24
  -2 -14   0    2.67    0.24
   3  14   0   14.13    0.67
   3  14   0   13.61    0.72
  -3  14   0   13.90    0.72
  -3  14   0   14.47    0.91
   3 -14   0   13.23    0.72
   3 -14   0   14.28    0.81
  -3 -14   0   13.80    0.72
  -3 -14   0   13.94    0.72
   4  14   0    2.44    0.24
   4  14   0    2.82    0.19
  -4  14   0    3.20    0.48
  -4  14   0    2.34    0.24
   4 -14   0    2.58    0.29
   4 -14   0    2.72    0.33
  -4 -14   0    2.87    0.24
  -4 -14   0    2.72    0.24
   5  14   0    0.00    0.14
   5  14   0    0.10    0.10
  -5  14   0   -0.38    0.38
  -5  14   0    0.00    0.19
   5 -14   0   -0.05    0.24
   5 -14   0   -0.05    0.29
  -5 -14   0   -0.19    0.14
  -5 -14   0   -0.10    0.10
   6  14   0   11.56    0.62
   6  14   0   11.84    0.57
  -6  14   0   12.65    0.91
  -6  14   0   12.27    0.72
   6 -14   0   11.70    0.76
   6 -14   0   11.84    0.72
  -6 -14   0   11.75    0.62
  -6 -14   0   11.79    0.57
   7  14   0   25.36    1.24
   7  14   0   25.21    1.15
  -7  14   0   25.21    1.43
  -7  14   0   26.74    1.34
   7 -14   0   26.79    1.38
   7 -14   0   27.70    1.43
  -7 -14   0   24.31    1.10
  -7 -14   0   24.35    1.15
   8  14   0    4.06    0.24
   8  14   0    4.30    0.33
  -8  14   0    4.39    0.43
  -8  14   0    3.49    0.62
   8 -14   0    3.92    0.43
   8 -14   0    3.82    0.43
  -8 -14   0    4.39    0.29
  -8 -14   0    4.35    0.29
   9  14   0    0.43    0.14
   9  14   0    0.43    0.10
  -9  14   0    0.62    0.29
  -9  14   0    0.57    0.57
   9 -14   0   -0.10    0.33
   9 -14   0    0.48    0.33
  -9 -14   0    0.48    0.10
  -9 -14   0    0.67    0.14
  10  14   0    4.15    0.33
  10  14   0    3.92    0.24
 -10  14   0    4.49    0.81
 -10  14   0    4.63    0.48
  10 -14   0    4.25    0.53
  10 -14   0    4.15    0.53
 -10 -14   0    3.68    0.29
 -10 -14   0    4.30    0.29
  11  14   0    4.44    0.33
  11  14   0    4.87    0.29
 -11  14   0    4.01    0.48
 -11  14   0    4.87    0.81
  11 -14   0    5.35    0.57
  11 -14   0    5.11    0.62
 -11 -14   0    4.54    0.29
 -11 -14   0    4.87    0.29
  12  14   0   34.09    1.53
  12  14   0   34.09    1.62
 -12  14   0   37.63    2.20
 -12  14   0   34.24    1.72
  12 -14   0   33.66    1.72
  12 -14   0   35.57    1.86
 -12 -14   0   34.52    1.53
 -12 -14   0   33.04    1.48
  13  14   0    0.62    0.19
 -13  14   0    0.72    0.38
 -13  14   0   -0.57    0.76
  13 -14   0    1.05    0.43
  13 -14   0    0.29    0.48
 -13 -14   0    0.62    0.14
  14  14   0    1.53    0.19
  14  14   0    1.24    0.19
 -14 -14   0    1.43    0.19
 -14 -14   0    1.62    0.24
  15  14   0    3.82    0.29
  15  14   0    3.87    0.29
 -15  14   0    3.63    0.57
 -15  14   0    4.49    1.00
  15 -14   0    3.92    0.72
  15 -14   0    3.53    0.53
 -15 -14   0    3.92    0.33
 -15 -14   0    3.49    0.24
  16  14   0    0.38    0.19
  16  14   0    0.29    0.14
 -16  14   0    0.86    0.86
 -16  14   0    0.43    0.38
  16 -14   0    1.15    0.38
  16 -14   0    0.24    0.57
 -16 -14   0    0.05    0.24
 -16 -14   0    0.10    0.10
  17  14   0    6.59    0.43
  17  14   0    7.45    0.43
 -17  14   0    7.02    1.15
 -17  14   0    7.11    0.72
  17 -14   0    6.83    0.86
  17 -14   0    6.97    0.67
 -17 -14   0    6.83    0.38
 -17 -14   0    6.35    0.48
  18  14   0   27.70    1.34
  18  14   0   30.08    1.38
 -18  14   0   28.08    1.58
 -18  14   0   25.21    1.86
  18 -14   0   26.41    1.72
  18 -14   0   29.03    1.53
 -18 -14   0   25.31    1.24
 -18 -14   0   26.98    1.24
  19  14   0    0.33    0.19
  19  14   0    0.38    0.14
 -19  14   0    0.48    0.81
 -19  14   0    0.38    0.43
  19 -14   0    0.14    0.38
  19 -14   0    0.10    0.62
 -19 -14   0    0.14    0.29
 -19 -14   0    0.48    0.14
  20  14   0   73.25    3.25
  20  14   0   70.86    3.15
 -20  14   0   68.33    3.39
 -20  14   0   70.43    3.39
  20 -14   0   79.22    4.01
  20 -14   0   72.77    3.34
 -20 -14   0   71.29    3.15
 -20 -14   0   70.43    3.15
  21  14   0    0.38    0.24
  21  14   0    0.81    0.19
 -21 -14   0    0.72    0.14
 -21 -14   0    0.96    0.33
  22  14   0    5.06    0.48
  22  14   0    4.63    0.33
 -22  14   0    3.63    0.62
 -22  14   0    4.87    0.67
  22 -14   0    3.34    0.86
  22 -14   0    4.35    0.48
 -22 -14   0    5.30    0.48
 -22 -14   0    4.39    0.33
  23  14   0    5.06    0.62
  23  14   0    4.44    0.33
 -23  14   0    4.25    0.67
 -23  14   0    5.49    0.72
  23 -14   0    5.40    1.00
  23 -14   0    3.58    0.43
 -23 -14   0    4.20    0.43
 -23 -14   0    4.01    0.29
  24  14   0    0.72    0.19
  24  14   0    0.33    0.53
 -24  14   0    0.43    0.48
 -24  14   0    1.58    0.48
  24 -14   0    0.14    0.76
  24 -14   0    1.05    0.33
 -24 -14   0    1.10    0.33
 -24 -14   0    0.43    0.14
  25  14   0    0.14    0.14
  25  14   0   -0.33    0.53
 -25  14   0   -0.19    0.29
 -25  14   0   -0.38    0.43
  25 -14   0    0.72    0.86
  25 -14   0    0.43    0.33
 -25 -14   0    0.05    0.14
 -25 -14   0   -0.33    0.29
   0  15   0    0.29    0.24
   0  15   0    0.24    0.10
   0 -15   0    0.05    0.19
   0 -15   0    0.19    0.14
   1  15   0   14.80    0.72
   1  15   0   15.04    0.81
  -1  15   0   15.66    0.76
  -1  15   0   14.99    0.86
   1 -15   0   15.76    0.81
   1 -15   0   15.81    0.86
  -1 -15   0   15.66    0.81
  -1 -15   0   16.04    0.81
   2  15   0    6.35    0.48
   2  15   0    6.69    0.38
  -2  15   0    6.83    0.43
  -2  15   0    6.78    0.57
   2 -15   0    6.59    0.48
   2 -15   0    6.02    0.38
  -2 -15   0    6.69    0.43
  -2 -15   0    6.40    0.43
   3  15   0    3.92    0.24
   3  15   0    3.53    0.33
  -3  15   0    3.53    0.48
  -3  15   0    3.77    0.33
   3 -15   0    3.92    0.38
   3 -15   0    3.39    0.33
  -3 -15   0    3.53    0.29
  -3 -15   0    3.82    0.29
   4  15   0    0.00    0.19
   4  15   0    0.00    0.10
  -4  15   0   -0.19    0.33
  -4  15   0    0.14    0.19
   4 -15   0    0.29    0.24
   4 -15   0   -0.05    0.19
  -4 -15   0    0.05    0.14
  -4 -15   0    0.14    0.10
   5  15   0    5.16    0.29
   5  15   0    5.20    0.38
  -5  15   0    6.06    0.43
  -5  15   0    4.92    0.57
   5 -15   0    5.11    0.48
   5 -15   0    5.30    0.43
  -5 -15   0    5.06    0.33
  -5 -15   0    5.25    0.33
   6  15   0   11.27    0.57
   6  15   0   11.46    0.62
  -6  15   0   11.32    0.67
  -6  15   0   11.60    0.86
   6 -15   0   11.17    0.72
   6 -15   0   11.84    0.72
  -6 -15   0   11.08    0.57
  -6 -15   0   11.22    0.57
   7  15   0   11.17    0.62
   7  15   0   11.36    0.57
  -7  15   0   11.17    0.67
  -7  15   0   11.94    0.91
   7 -15   0   10.17    0.67
   7 -15   0   11.36    0.76
  -7 -15   0   11.08    0.57
  -7 -15   0   11.89    0.57
   8  15   0    0.86    0.14
   8  15   0    1.00    0.19
  -8  15   0    0.91    0.29
  -8  15   0    0.57    0.53
   8 -15   0    1.29    0.33
   8 -15   0    0.57    0.33
  -8 -15   0    0.86    0.14
  -8 -15   0    1.24    0.19
   9  15   0    4.87    0.29
   9  15   0    4.97    0.38
  -9  15   0    4.58    0.72
  -9  15   0    5.06    0.48
   9 -15   0    4.82    0.53
   9 -15   0    5.06    0.53
  -9 -15   0    4.97    0.33
  -9 -15   0    5.20    0.33
  10  15   0   18.19    0.86
  10  15   0   20.01    1.00
 -10  15   0   19.29    1.10
 -10  15   0   19.58    1.38
  10 -15   0   21.15    1.19
  10 -15   0   18.53    1.10
 -10 -15   0   18.24    0.86
 -10 -15   0   20.49    1.00
  11  15   0    3.49    0.33
  11  15   0    3.58    0.24
 -11  15   0    2.87    0.72
 -11  15   0    3.77    0.48
  11 -15   0    2.82    0.48
  11 -15   0    3.39    0.53
 -11 -15   0    3.49    0.24
 -11 -15   0    3.01    0.24
  12  15   0    5.20    0.33
  12  15   0    4.63    0.38
 -12  15   0    5.06    0.53
 -12  15   0    5.30    0.91
  12 -15   0    5.11    0.57
  12 -15   0    5.68    0.67
 -12 -15   0    5.06    0.33
 -12 -15   0    5.44    0.33
  13  15   0    2.53    0.24
 -13  15   0    2.82    0.96
  13 -15   0    2.53    0.48
  14  15   0    2.72    0.24
  14  15   0    2.96    0.29
 -14  15   0    2.87    0.48
 -14  15   0    3.29    0.96
  14 -15   0    2.72    0.57
  14 -15   0    2.39    0.48
 -14 -15   0    2.53    0.24
 -14 -15   0    2.87    0.29
  15  15   0    0.57    0.19
  15  15   0    0.72    0.19
 -15  15   0    0.67    0.38
 -15  15   0   -0.14    0.86
  15 -15   0    0.72    0.43
  15 -15   0    0.81    0.53
 -15 -15   0    0.38    0.24
 -15 -15   0    0.67    0.14
  16  15   0   27.22    1.24
  16  15   0   29.13    1.38
 -16  15   0   29.32    1.62
 -16  15   0   29.51    2.05
  16 -15   0   29.75    1.58
  16 -15   0   28.08    1.72
 -16 -15   0   28.27    1.29
 -16 -15   0   26.22    1.24
  17  15   0    2.44    0.24
  17  15   0    2.67    0.24
 -17  15   0    2.96    0.53
 -17  15   0    3.01    1.00
  17 -15   0    2.20    0.48
  17 -15   0    2.87    0.67
 -17 -15   0    2.48    0.24
 -17 -15   0    2.48    0.33
  18  15   0   21.15    1.00
  18  15   0   18.19    0.91
 -18  15   0   17.38    1.62
 -18  15   0   18.05    1.19
  18 -15   0   18.38    1.15
  18 -15   0   16.09    1.34
 -18 -15   0   19.29    1.00
 -18 -15   0   17.43    0.86
  19  15   0   14.61    0.76
  19  15   0   14.23    0.76
 -19  15   0   12.84    1.43
 -19  15   0   12.61    1.00
  19 -15   0   13.99    1.34
  19 -15   0   15.18    1.00
 -19 -15   0   13.70    0.76
 -19 -15   0   12.46    0.62
 -20  15   0   33.09    2.05
 -20  15   0   35.00    1.91
  20 -15   0   36.34    1.81
  20 -15   0   39.39    2.39
  21  15   0    4.01    0.38
  21  15   0    4.49    0.33
 -21  15   0    4.68    0.62
 -21  15   0    4.92    0.76
  21 -15   0    4.06    0.48
  21 -15   0    5.63    0.96
 -21 -15   0    4.25    0.43
 -21 -15   0    4.39    0.33
  22  15   0   -0.24    0.29
  22  15   0    0.00    0.14
 -22  15   0    0.48    0.53
 -22  15   0   -0.14    0.43
  22 -15   0    0.29    0.76
  22 -15   0    0.19    0.33
 -22 -15   0    0.10    0.14
 -22 -15   0    0.24    0.29
  23  15   0    1.43    0.24
  23  15   0    1.53    0.43
 -23  15   0    1.58    0.57
 -23  15   0    1.48    0.53
  23 -15   0    1.19    0.33
  23 -15   0    1.58    0.81
 -23 -15   0    1.96    0.33
 -23 -15   0    1.10    0.19
  24  15   0    0.53    0.19
  24  15   0    0.53    0.48
 -24  15   0    0.33    0.48
 -24  15   0   -0.19    0.48
  24 -15   0   -0.53    0.76
 -24 -15   0    0.29    0.29
 -24 -15   0    0.10    0.14
  25  15   0    2.10    0.29
 -25  15   0    2.44    0.48
 -25  15   0    2.05    0.57
  25 -15   0    2.96    0.96
  25 -15   0    2.67    0.38
 -25 -15   0    1.96    0.29
   0  16   0    2.53    0.24
   0  16   0    2.72    0.33
   0 -16   0    2.96    0.29
   0 -16   0    2.53    0.24
   1  16   0   30.89    1.53
   1  16   0   27.60    1.24
  -1  16   0   30.66    1.43
  -1  16   0   30.85    1.53
   1 -16   0   28.65    1.34
   1 -16   0   29.61    1.43
  -1 -16   0   31.04    1.48
  -1 -16   0   27.74    1.34
   2  16   0    7.54    0.43
   2  16   0    7.11    0.48
  -2  16   0    7.31    0.43
  -2  16   0    6.69    0.57
   2 -16   0    6.97    0.43
   2 -16   0    7.64    0.53
  -2 -16   0    6.78    0.43
  -2 -16   0    7.97    0.48
   3  16   0   10.84    0.53
   3  16   0   10.03    0.62
  -3  16   0   10.36    0.57
  -3  16   0   11.22    0.81
   3 -16   0   10.36    0.67
   3 -16   0   10.36    0.62
  -3 -16   0   10.93    0.57
  -3 -16   0   11.51    0.62
   4  16   0   31.75    1.53
   4  16   0   29.94    1.34
  -4  16   0   30.46    1.43
  -4  16   0   30.80    1.62
   4 -16   0   32.09    1.53
   4 -16   0   29.61    1.48
  -4 -16   0   29.75    1.38
  -4 -16   0   30.85    1.43
   5  16   0   38.30    1.72
   5  16   0   39.63    1.81
  -5  16   0   40.64    2.05
  -5  16   0   40.21    1.86
   5 -16   0   40.30    1.91
   5 -16   0   40.40    1.96
  -5 -16   0   34.91    1.58
  -5 -16   0   39.49    1.81
   6  16   0   54.15    2.39
   6  16   0   52.48    2.34
  -6  16   0   60.21    2.72
  -6  16   0   58.45    2.82
   6 -16   0   59.69    2.72
   6 -16   0   57.59    2.67
  -6 -16   0   54.67    2.44
  -6 -16   0   52.96    2.34
   7  16   0    1.24    0.24
   7  16   0    1.19    0.14
  -7  16   0    0.62    0.24
  -7  16   0    0.76    0.48
   7 -16   0    0.67    0.29
   7 -16   0    1.15    0.33
  -7 -16   0    0.62    0.14
  -7 -16   0    1.00    0.14
   8  16   0    4.58    0.29
   8  16   0    4.06    0.33
  -8  16   0    5.25    0.48
  -8  16   0    4.44    0.72
   8 -16   0    4.63    0.48
   8 -16   0    4.49    0.53
  -8 -16   0    4.39    0.33
  -8 -16   0    4.44    0.29
   9  16   0    3.15    0.24
   9  16   0    3.06    0.33
  -9  16   0    2.87    0.38
  -9  16   0    3.68    0.72
   9 -16   0    3.77    0.48
   9 -16   0    2.48    0.43
  -9 -16   0    3.20    0.29
  -9 -16   0    3.39    0.24
  10  16   0   14.66    0.72
  10  16   0   14.85    0.81
 -10  16   0   15.04    0.91
 -10  16   0   16.14    1.24
  10 -16   0   14.95    0.96
  10 -16   0   14.71    0.96
 -10 -16   0   15.23    0.76
 -10 -16   0   14.85    0.72
  11  16   0   14.13    0.67
  11  16   0   14.90    0.81
 -11  16   0   13.75    1.19
 -11  16   0   13.56    0.86
  11 -16   0   12.37    0.86
  11 -16   0   14.13    0.96
 -11 -16   0   13.90    0.72
 -11 -16   0   14.33    0.72
 -12  16   0    1.10    0.38
 -12  16   0    0.33    0.76
  12 -16   0    0.05    0.38
  12 -16   0    0.57    0.43
  13  16   0    4.30    0.33
  13  16   0    4.06    0.29
 -13  16   0    3.63    0.53
  13 -16   0    4.15    0.72
 -13 -16   0    3.96    0.29
 -13 -16   0    4.39    0.33
  14  16   0    1.24    0.19
  14  16   0    0.86    0.19
 -14  16   0    0.24    0.38
 -14  16   0    1.38    0.91
  14 -16   0    1.34    0.48
  14 -16   0    0.38    0.48
 -14 -16   0    1.00    0.19
 -14 -16   0    1.19    0.24
  15  16   0    2.05    0.24
  15  16   0    2.15    0.24
 -15  16   0    1.91    0.43
 -15  16   0    2.77    0.96
  15 -16   0    2.20    0.57
  15 -16   0    2.01    0.48
 -15 -16   0    2.67    0.29
 -15 -16   0    2.34    0.24
  16  16   0    1.38    0.19
  16  16   0    1.43    0.19
 -16  16   0    1.24    0.43
 -16  16   0    0.00    0.91
  16 -16   0    1.43    0.57
  16 -16   0    1.48    0.43
 -16 -16   0    1.67    0.24
 -16 -16   0    1.67    0.19
  17  16   0   21.39    1.10
  17  16   0   20.29    0.96
 -17  16   0   20.15    1.24
 -17  16   0   21.73    1.81
  17 -16   0   19.72    1.19
  17 -16   0   20.44    1.38
 -17 -16   0   18.58    0.96
 -17 -16   0   19.82    0.96
  18  16   0    8.45    0.48
  18  16   0    7.88    0.53
 -18  16   0    8.21    0.81
 -18  16   0    9.60    1.34
  18 -16   0    7.74    0.91
  18 -16   0    7.26    0.67
 -18 -16   0    7.74    0.48
 -18 -16   0    7.16    0.53
  19  16   0   12.56    0.72
  19  16   0   14.71    0.76
 -19  16   0   12.84    1.00
 -19  16   0   15.47    1.58
  19 -16   0   11.84    1.19
  19 -16   0   13.23    0.96
 -19 -16   0   11.41    0.72
 -19 -16   0   12.65    0.67
  20  16   0    0.81    0.24
  20  16   0    1.05    0.19
  20 -16   0    1.19    0.53
 -20 -16   0    0.86    0.19
 -20 -16   0    1.00    0.29
  21  16   0    5.73    0.43
  21  16   0    5.92    0.43
 -21  16   0    4.82    0.86
 -21  16   0    5.35    0.72
  21 -16   0    6.78    1.00
  21 -16   0    5.30    0.57
 -21 -16   0    5.83    0.38
 -21 -16   0    5.06    0.48
  22  16   0    9.45    0.57
  22  16   0    9.26    0.57
 -22  16   0    9.17    0.91
 -22  16   0    8.88    0.91
  22 -16   0    9.55    1.19
  22 -16   0    9.50    0.67
 -22 -16   0   10.60    0.67
 -22 -16   0   10.27    0.57
  23  16   0    0.67    0.14
  23  16   0    0.96    0.38
 -23  16   0    0.96    0.53
 -23  16   0    1.43    0.57
  23 -16   0    0.33    0.76
  23 -16   0    1.19    0.33
 -23 -16   0    1.05    0.19
 -23 -16   0    1.10    0.33
  24  16   0    3.87    0.33
  24  16   0    4.39    0.57
 -24  16   0    4.39    0.67
 -24  16   0    4.58    0.67
  24 -16   0    0.96    0.91
  24 -16   0    4.11    0.48
 -24 -16   0    3.82    0.33
 -24 -16   0    4.63    0.48
 -25  16   0   -0.10    0.43
 -25  16   0    0.14    0.53
  25 -16   0   -0.14    0.33
  25 -16   0    0.53    0.91
   0  17   0    0.33    0.29
   0  17   0    0.29    0.14
   0 -17   0    0.43    0.19
   0 -17   0    0.53    0.14
   1  17   0   65.51    3.01
   1  17   0   59.35    2.63
  -1  17   0   60.83    2.67
  -1  17   0   63.27    2.91
   1 -17   0   61.60    2.82
   1 -17   0   58.54    2.63
  -1 -17   0   65.51    2.96
  -1 -17   0   59.07    2.67
   2  17   0   18.29    0.86
   2  17   0   17.81    0.96
  -2  17   0   17.67    1.05
  -2  17   0   18.24    0.91
   2 -17   0   17.72    0.96
   2 -17   0   18.72    0.96
  -2 -17   0   19.29    0.96
  -2 -17   0   17.91    0.91
   3  17   0    1.19    0.24
   3  17   0    1.62    0.19
  -3  17   0    1.29    0.38
  -3  17   0    1.19    0.19
   3 -17   0    1.29    0.24
   3 -17   0    1.96    0.33
  -3 -17   0    1.48    0.19
  -3 -17   0    1.38    0.24
   4  17   0    4.92    0.43
   4  17   0    4.97    0.29
  -4  17   0    4.15    0.53
  -4  17   0    4.92    0.38
   4 -17   0    4.82    0.38
   4 -17   0    4.92    0.48
  -4 -17   0    4.97    0.33
  -4 -17   0    5.01    0.38
   5  17   0    4.54    0.29
   5  17   0    5.11    0.43
  -5  17   0    4.01    0.57
  -5  17   0    4.11    0.33
   5 -17   0    3.53    0.38
   5 -17   0    3.63    0.43
  -5 -17   0    4.44    0.33
  -5 -17   0    4.44    0.29
   6  17   0    1.29    0.14
   6  17   0    1.05    0.24
  -6  17   0    1.48    0.29
  -6  17   0    1.48    0.53
   6 -17   0    1.15    0.33
   6 -17   0    1.48    0.29
  -6 -17   0    1.43    0.19
  -6 -17   0    1.15    0.19
   7  17   0   12.65    0.72
   7  17   0   12.27    0.62
  -7  17   0   11.41    0.96
  -7  17   0   12.56    0.72
   7 -17   0   13.27    0.81
   7 -17   0   13.99    0.91
  -7 -17   0   12.56    0.67
  -7 -17   0   12.61    0.62
   8  17   0   14.85    0.72
   8  17   0   16.09    0.86
  -8  17   0   13.99    1.15
  -8  17   0   13.99    0.81
   8 -17   0   15.09    0.91
   8 -17   0   14.13    0.91
  -8 -17   0   13.66    0.72
  -8 -17   0   13.80    0.67
   9  17   0    0.29    0.19
   9  17   0    0.24    0.10
  -9  17   0    0.72    0.62
  -9  17   0    0.14    0.29
   9 -17   0   -0.10    0.33
   9 -17   0    0.38    0.33
  -9 -17   0    0.19    0.14
  -9 -17   0    0.10    0.10
  10  17   0    2.82    0.29
  10  17   0    2.91    0.24
 -10  17   0    3.10    0.76
 -10  17   0    2.82    0.43
  10 -17   0    2.24    0.43
  10 -17   0    1.72    0.43
 -10 -17   0    2.77    0.24
 -10 -17   0    2.58    0.19
  11  17   0    3.58    0.38
 -11  17   0    4.30    0.48
 -11  17   0    6.06    0.96
  11 -17   0    4.11    0.57
  11 -17   0    3.92    0.57
 -11 -17   0    4.30    0.33
  12  17   0   15.66    0.76
  12  17   0   16.09    0.86
 -12 -17   0   15.33    0.76
 -12 -17   0   16.14    0.81
  13  17   0   10.65    0.53
  13  17   0   10.46    0.62
 -13  17   0   10.84    1.24
 -13  17   0    9.65    0.76
  13 -17   0   10.84    0.91
  13 -17   0   10.17    0.81
 -13 -17   0   10.17    0.57
 -13 -17   0    9.98    0.53
  14  17   0    2.91    0.29
  14  17   0    3.58    0.29
 -14  17   0    3.20    1.00
 -14  17   0    3.10    0.48
  14 -17   0    3.39    0.53
  14 -17   0    3.01    0.62
 -14 -17   0    3.29    0.29
 -14 -17   0    3.53    0.33
  15  17   0    0.38    0.19
  15  17   0    0.43    0.14
 -15  17   0    2.24    0.96
 -15  17   0    0.48    0.38
  15 -17   0    0.62    0.53
  15 -17   0    0.76    0.43
 -15 -17   0    0.53    0.14
 -15 -17   0    0.33    0.24
  16  17   0    5.11    0.38
  16  17   0    4.73    0.33
 -16  17   0    5.11    0.62
 -16  17   0    6.30    1.15
  16 -17   0    4.82    0.62
  16 -17   0    4.92    0.72
 -16 -17   0    4.92    0.33
 -16 -17   0    4.68    0.38
  17  17   0    0.33    0.14
  17  17   0    0.48    0.19
 -17  17   0    0.33    0.96
 -17  17   0    0.24    0.43
  17 -17   0    1.15    0.43
  17 -17   0   -0.48    0.53
 -17 -17   0    0.48    0.24
 -17 -17   0    0.53    0.14
  18  17   0    3.92    0.33
  18  17   0    4.15    0.33
 -18  17   0    2.58    1.10
 -18  17   0    3.68    0.62
  18 -17   0    4.25    0.57
  18 -17   0    4.11    0.81
 -18 -17   0    3.29    0.38
 -18 -17   0    3.82    0.29
 -19  17   0    1.91    0.53
 -19  17   0    1.24    1.05
  19 -17   0    2.63    0.53
  19 -17   0    2.01    0.72
  20  17   0    1.62    0.29
  20  17   0    2.10    0.29
 -20  17   0    1.72    0.53
 -20  17   0    1.72    1.05
  20 -17   0    1.29    0.62
  20 -17   0    1.62    0.72
 -20 -17   0    1.58    0.33
 -20 -17   0    1.62    0.24
  21  17   0    6.69    0.43
  21  17   0    7.50    0.53
 -21  17   0    6.78    0.81
 -21  17   0    6.16    1.00
  21 -17   0    8.93    1.10
  21 -17   0    7.21    0.67
 -21 -17   0    7.93    0.57
 -21 -17   0    7.54    0.48
  22  17   0   25.69    1.29
  22  17   0   20.63    1.05
 -22  17   0   21.06    1.48
 -22  17   0   21.92    1.48
  22 -17   0   23.11    1.72
  22 -17   0   21.87    1.24
 -22 -17   0   22.68    1.19
  23  17   0    0.14    0.29
  23  17   0    0.00    0.14
 -23  17   0    0.19    0.53
 -23  17   0   -0.05    0.48
  23 -17   0   -0.24    0.72
  23 -17   0   -0.43    0.33
 -23 -17   0    0.05    0.14
 -23 -17   0    0.29    0.29
  24  17   0    3.77    0.33
  24  17   0    4.39    0.53
 -24  17   0    3.96    0.62
 -24  17   0    2.96    0.67
  24 -17   0    3.53    0.48
  24 -17   0    4.35    1.00
 -24 -17   0    3.49    0.43
 -24 -17   0    4.01    0.33
   0  18   0   -0.05    0.29
   0  18   0    0.00    0.14
   0 -18   0   -0.10    0.14
   0 -18   0    0.24    0.24
   1  18   0    0.14    0.14
   1  18   0   -0.05    0.24
  -1  18   0   -0.10    0.29
  -1  18   0    0.10    0.14
   1 -18   0    0.29    0.14
   1 -18   0   -0.05    0.24
  -1 -18   0    0.14    0.19
  -1 -18   0    0.05    0.14
   2  18   0    0.19    0.24
   2  18   0    0.81    0.14
  -2  18   0    0.76    0.19
  -2  18   0    0.67    0.38
   2 -18   0    0.53    0.19
   2 -18   0    0.91    0.29
  -2 -18   0    0.67    0.19
  -2 -18   0    0.62    0.14
   3  18   0    3.34    0.38
   3  18   0    3.92    0.29
  -3  18   0    3.29    0.53
  -3  18   0    3.58    0.29
   3 -18   0    4.15    0.43
   3 -18   0    3.44    0.33
  -3 -18   0    3.92    0.29
  -3 -18   0    3.77    0.33
   4  18   0    8.50    0.48
   4  18   0    8.17    0.57
  -4  18   0    7.54    0.72
  -4  18   0    8.02    0.48
   4 -18   0    7.45    0.57
   4 -18   0    7.69    0.53
  -4 -18   0    8.79    0.53
  -4 -18   0    8.12    0.53
   5  18   0    5.16    0.33
   5  18   0    5.73    0.48
  -5  18   0    5.40    0.67
  -5  18   0    5.92    0.43
   5 -18   0    5.83    0.57
   5 -18   0    5.78    0.48
  -5 -18   0    5.30    0.38
  -5 -18   0    4.92    0.33
   6  18   0   10.27    0.53
   6  18   0   11.84    0.72
  -6  18   0    9.98    0.62
  -6  18   0   11.08    0.91
   6 -18   0   10.51    0.67
   6 -18   0   10.08    0.76
  -6 -18   0   10.12    0.53
  -6 -18   0   10.74    0.62
   7  18   0    1.38    0.14
   7  18   0    1.29    0.24
  -7  18   0    0.19    0.53
  -7  18   0    1.62    0.29
   7 -18   0    2.15    0.43
   7 -18   0    1.00    0.33
  -7 -18   0    1.29    0.19
  -7 -18   0    1.05    0.14
   8  18   0    1.05    0.24
   8  18   0    0.86    0.14
  -8  18   0    1.62    0.62
  -8  18   0    0.86    0.29
   8 -18   0    1.48    0.33
   8 -18   0    1.15    0.38
  -8 -18   0    0.96    0.14
  -8 -18   0    1.10    0.19
   9  18   0    1.62    0.19
   9  18   0    1.53    0.29
  -9  18   0    1.15    0.33
  -9  18   0    1.67    0.62
   9 -18   0    1.34    0.38
   9 -18   0    1.48    0.38
  -9 -18   0    1.72    0.19
  -9 -18   0    1.29    0.19
  10  18   0    2.67    0.29
  10  18   0    2.34    0.19
 -10  18   0    3.06    0.81
 -10  18   0    3.49    0.43
  10 -18   0    3.15    0.48
  10 -18   0    3.15    0.53
 -10 -18   0    2.58    0.24
 -10 -18   0    2.96    0.29
  11  18   0   29.89    1.34
  11  18   0   28.32    1.43
 -11 -18   0   27.65    1.24
 -11 -18   0   27.93    1.34
  12  18   0   17.62    0.96
  12  18   0   18.05    0.86
 -12  18   0   17.24    1.48
 -12  18   0   17.24    1.05
  12 -18   0   16.81    1.10
  12 -18   0   16.09    1.05
 -12 -18   0   17.33    0.81
 -12 -18   0   15.90    0.81
  13  18   0    5.92    0.33
  13  18   0    6.30    0.48
 -13  18   0    6.78    1.10
 -13  18   0    6.45    0.57
  13 -18   0    6.49    0.67
  13 -18   0    5.68    0.62
 -13 -18   0    5.73    0.33
 -13 -18   0    6.35    0.43
  14  18   0    1.29    0.19
  14  18   0    1.72    0.24
 -14  18   0    1.67    0.43
 -14  18   0    2.63    1.00
  14 -18   0    1.38    0.53
  14 -18   0    1.77    0.48
 -14 -18   0    1.34    0.19
 -14 -18   0    1.62    0.24
  15  18   0    0.29    0.14
  15  18   0    0.14    0.14
 -15  18   0    1.19    0.96
 -15  18   0    0.67    0.38
  15 -18   0    0.10    0.43
  15 -18   0    0.00    0.48
 -15 -18   0    0.19    0.14
 -15 -18   0   -0.05    0.19
  16  18   0    1.96    0.24
  16  18   0    1.91    0.24
 -16  18   0    1.67    1.00
 -16  18   0    1.62    0.48
  16 -18   0    2.58    0.53
  16 -18   0    2.96    0.67
 -16 -18   0    1.91    0.24
 -16 -18   0    2.15    0.29
  17  18   0    1.00    0.19
  17  18   0    0.96    0.19
 -17  18   0    1.38    1.00
 -17  18   0    0.38    0.48
  17 -18   0    1.19    0.48
  17 -18   0    1.48    0.62
 -17 -18   0    1.00    0.24
 -17 -18   0    0.81    0.19
  18  18   0    0.00    0.14
  18  18   0    0.10    0.19
 -18  18   0   -0.33    0.43
 -18  18   0    0.86    1.00
  18 -18   0    0.24    0.43
  18 -18   0    0.38    0.67
 -18 -18   0   -0.10    0.24
 -18 -18   0    0.10    0.14
  19  18   0   10.55    0.57
  19  18   0    9.88    0.62
 -19  18   0    8.60    1.48
  19 -18   0    7.93    0.76
 -19 -18   0    9.55    0.62
 -19 -18   0    9.79    0.57
  20  18   0    4.49    0.38
  20  18   0    4.58    0.38
 -20  18   0    4.58    0.67
 -20  18   0    5.83    1.19
  20 -18   0    5.54    0.91
  20 -18   0    4.92    0.67
 -20 -18   0    4.63    0.43
 -20 -18   0    4.20    0.33
  21  18   0    1.48    0.24
  21  18   0    1.10    0.24
 -21  18   0    1.43    0.53
 -21  18   0    0.10    0.81
  21 -18   0    1.38    0.48
  21 -18   0    0.91    0.72
 -21 -18   0    1.53    0.24
 -21 -18   0    1.72    0.33
  22  18   0   -0.05    0.14
  22  18   0    0.43    0.24
 -22  18   0    0.53    0.48
 -22  18   0    1.38    0.72
  22 -18   0    0.10    0.38
  22 -18   0    0.96    0.67
 -22 -18   0    0.10    0.29
 -22 -18   0    0.24    0.14
  23  18   0    7.88    0.53
  23  18   0    9.36    0.62
 -23  18   0    7.21    0.86
 -23  18   0    6.88    0.86
  23 -18   0    7.31    1.10
  23 -18   0    7.78    0.62
 -23 -18   0    8.83    0.62
 -23 -18   0    8.31    0.53
 -24  18   0   13.99    1.15
 -24  18   0   11.75    0.96
  24 -18   0   11.60    0.81
  24 -18   0   13.37    1.43
   0  19   0    0.19    0.14
   0  19   0   -0.10    0.29
   0 -19   0    0.10    0.24
   0 -19   0   -0.05    0.14
   1  19   0    0.81    0.14
   1  19   0    1.00    0.33
  -1  19   0    0.48    0.14
  -1  19   0    1.19    0.38
   1 -19   0    0.91    0.29
   1 -19   0    0.81    0.19
  -1 -19   0    0.81    0.24
  -1 -19   0    0.48    0.14
   2  19   0   62.27    2.87
   2  19   0   59.78    2.63
  -2  19   0   60.74    2.91
  -2  19   0   63.08    2.82
   2 -19   0   62.84    2.82
   2 -19   0   61.12    2.82
  -2 -19   0   61.41    2.77
  -2 -19   0   62.12    2.82
   3  19   0   16.90    0.96
   3  19   0   17.38    0.81
  -3  19   0   17.62    0.91
  -3  19   0   18.53    1.19
   3 -19   0   17.95    0.96
   3 -19   0   18.67    1.05
  -3 -19   0   16.67    0.86
  -3 -19   0   18.24    0.96
   4  19   0   21.11    1.00
   4  19   0   21.73    1.15
  -4  19   0   22.01    1.10
  -4  19   0   20.63    1.29
   4 -19   0   21.15    1.19
   4 -19   0   20.58    1.05
  -4 -19   0   21.68    1.10
  -4 -19   0   21.87    1.05
   5  19   0    7.35    0.43
   5  19   0    7.07    0.53
  -5  19   0    6.35    0.72
  -5  19   0    6.92    0.48
   5 -19   0    7.50    0.53
   5 -19   0    7.26    0.62
  -5 -19   0    6.92    0.48
  -5 -19   0    6.45    0.38
   6  19   0   15.14    0.72
   6  19   0   17.05    0.96
  -6  19   0   14.47    0.81
  -6  19   0   15.04    1.15
   6 -19   0   14.18    0.81
   6 -19   0   13.75    0.91
  -6 -19   0   14.85    0.76
  -6 -19   0   14.42    0.76
   7  19   0    1.29    0.14
   7  19   0    0.96    0.29
  -7  19   0    0.96    0.29
  -7  19   0    1.10    0.57
   7 -19   0    0.57    0.29
   7 -19   0    1.00    0.38
  -7 -19   0    0.96    0.14
  -7 -19   0    1.05    0.19
   8  19   0    1.48    0.29
   8  19   0    1.48    0.14
  -8  19   0    2.15    0.67
  -8  19   0    1.34    0.29
   8 -19   0    1.67    0.43
   8 -19   0    1.67    0.38
  -8 -19   0    1.29    0.19
  -8 -19   0    1.34    0.19
   9  19   0    0.67    0.14
   9  19   0    0.43    0.24
  -9  19   0    0.96    0.29
  -9  19   0    1.43    0.67
   9 -19   0    0.86    0.33
   9 -19   0    1.00    0.38
  -9 -19   0    0.81    0.14
  -9 -19   0    1.10    0.19
  10  19   0    4.44    0.29
 -10 -19   0    4.58    0.29
  11  19   0   12.51    0.76
  11  19   0   13.27    0.67
 -11  19   0   13.90    0.91
 -11  19   0   15.61    1.38
  11 -19   0   11.89    0.91
  11 -19   0   13.04    0.91
 -11 -19   0   12.70    0.62
 -11 -19   0   12.89    0.67
  12  19   0    4.78    0.29
  12  19   0    4.54    0.38
 -12  19   0    3.82    0.48
 -12  19   0    3.15    0.91
  12 -19   0    4.11    0.57
  12 -19   0    3.77    0.57
 -12 -19   0    4.25    0.33
 -12 -19   0    4.73    0.29
  13  19   0    0.29    0.14
  13  19   0    0.19    0.19
 -13  19   0    0.53    0.33
 -13  19   0   -1.62    0.81
  13 -19   0   -0.05    0.43
  13 -19   0    0.81    0.43
 -13 -19   0    0.14    0.14
 -13 -19   0    0.24    0.14
  14  19   0    0.33    0.14
  14  19   0    0.00    0.14
 -14  19   0    0.38    0.33
 -14  19   0   -0.19    0.91
  14 -19   0   -0.14    0.43
  14 -19   0   -0.14    0.43
 -14 -19   0   -0.10    0.19
 -14 -19   0    0.29    0.14
  15  19   0    3.25    0.33
  15  19   0    3.44    0.29
 -15  19   0    3.25    0.53
 -15  19   0    3.68    1.05
  15 -19   0    2.63    0.57
  15 -19   0    3.53    0.57
 -15 -19   0    3.49    0.33
 -15 -19   0    3.29    0.29
  16  19   0    2.53    0.24
  16  19   0    2.01    0.29
 -16  19   0    2.48    0.53
 -16  19   0    2.15    1.00
  16 -19   0    2.05    0.62
  16 -19   0    1.34    0.48
 -16 -19   0    1.81    0.29
 -16 -19   0    1.81    0.24
  17  19   0    0.62    0.19
  17  19   0    0.86    0.19
 -17  19   0    2.53    1.05
 -17  19   0    1.24    0.48
  17 -19   0    0.72    0.48
  17 -19   0    0.48    0.62
 -17 -19   0    0.91    0.24
 -17 -19   0    0.76    0.19
 -18  19   0   12.03    1.43
 -18  19   0   10.22    0.86
  18 -19   0    8.21    0.76
  18 -19   0   10.27    1.05
  19  19   0    0.62    0.19
  19  19   0    0.48    0.19
 -19  19   0    1.58    1.15
 -19  19   0    0.76    0.48
  19 -19   0    0.57    0.67
  19 -19   0    0.38    0.53
 -19 -19   0    0.72    0.29
 -19 -19   0    0.33    0.14
  20  19   0    0.86    0.24
  20  19   0    1.05    0.24
 -20  19   0    1.19    0.53
 -20  19   0    0.10    1.10
  20 -19   0    1.53    0.53
  20 -19   0    1.91    0.72
 -20 -19   0    1.05    0.19
 -20 -19   0    0.76    0.33
  21  19   0    6.02    0.43
  21  19   0    6.16    0.48
 -21  19   0    6.02    1.19
 -21  19   0    6.16    0.76
  21 -19   0    6.92    1.00
  21 -19   0    6.30    0.72
 -21 -19   0    5.87    0.43
 -21 -19   0    5.01    0.48
  22  19   0    2.10    0.29
  22  19   0    3.34    0.33
 -22  19   0    2.91    0.81
 -22  19   0    2.44    0.62
  22 -19   0    1.77    0.81
  22 -19   0    2.96    0.48
 -22 -19   0    2.39    0.38
 -22 -19   0    2.87    0.29
  23  19   0    1.15    0.29
  23  19   0    0.76    0.19
 -23  19   0    0.96    0.62
 -23  19   0    1.58    0.57
 -23 -19   0    0.86    0.19
 -23 -19   0    1.10    0.33
   0  20   0  269.55   11.56
   0  20   0  270.51   11.79
   0 -20   0  233.36   10.12
   0 -20   0  268.12   11.60
   1  20   0   55.63    2.63
   1  20   0   51.62    2.29
  -1  20   0   52.76    2.39
  -1  20   0   54.63    2.67
   1 -20   0   55.01    2.58
   1 -20   0   54.20    2.44
  -1 -20   0   53.96    2.48
  -1 -20   0   55.44    2.58
   2  20   0   25.45    1.19
   2  20   0   25.83    1.38
  -2  20   0   26.07    1.24
  -2  20   0   27.12    1.53
   2 -20   0   25.31    1.24
   2 -20   0   24.97    1.34
  -2 -20   0   25.98    1.29
  -2 -20   0   26.22    1.29
   3  20   0   48.80    2.29
   3  20   0   47.94    2.15
  -3  20   0   50.90    2.29
  -3  20   0   50.09    2.53
   3 -20   0   53.96    2.48
   3 -20   0   51.19    2.44
  -3 -20   0   47.46    2.15
  -3 -20   0   46.94    2.15
   4  20   0    2.10    0.19
   4  20   0    1.77    0.33
  -4  20   0    1.53    0.53
  -4  20   0    2.01    0.24
   4 -20   0    2.05    0.33
   4 -20   0    1.86    0.38
  -4 -20   0    2.05    0.29
  -4 -20   0    1.81    0.19
   5  20   0    4.15    0.29
   5  20   0    5.30    0.53
  -5  20   0    2.91    0.62
  -5  20   0    4.49    0.38
   5 -20   0    3.39    0.48
   5 -20   0    3.63    0.38
  -5 -20   0    4.11    0.29
  -5 -20   0    4.49    0.38
   6  20   0   14.80    0.91
   6  20   0   12.42    0.62
  -6  20   0   11.70    0.72
  -6  20   0   11.79    1.00
   6 -20   0   10.98    0.81
   6 -20   0   13.66    0.81
  -6 -20   0   12.46    0.62
  -6 -20   0   12.18    0.67
   7  20   0   -0.10    0.10
   7  20   0    0.14    0.29
  -7  20   0    0.00    0.24
  -7  20   0    0.57    0.57
   7 -20   0   -0.14    0.38
   7 -20   0   -0.05    0.24
  -7 -20   0    0.19    0.19
  -7 -20   0    0.00    0.10
   8  20   0    0.00    0.29
  -8  20   0    1.34    0.67
  -8  20   0    0.33    0.24
   8 -20   0    0.14    0.29
   8 -20   0    0.24    0.38
  -8 -20   0    0.24    0.19
   9  20   0    6.02    0.33
   9  20   0    5.16    0.48
  -9 -20   0    5.01    0.33
  10  20   0   11.70    0.57
  10  20   0   12.70    0.76
 -10  20   0   11.70    0.76
 -10  20   0   10.98    1.15
  10 -20   0   11.03    0.86
  10 -20   0   11.60    0.81
 -10 -20   0   11.84    0.62
 -10 -20   0   11.36    0.62
  11  20   0    0.10    0.29
  11  20   0    0.05    0.10
 -11  20   0   -0.19    0.76
 -11  20   0    0.10    0.29
  11 -20   0    0.33    0.43
  11 -20   0    0.19    0.33
 -11 -20   0    0.24    0.14
 -11 -20   0    0.24    0.19
  12  20   0    7.45    0.43
  12  20   0    6.30    0.48
 -12  20   0    7.21    0.62
 -12  20   0    9.12    1.19
  12 -20   0    6.78    0.72
  12 -20   0    7.40    0.72
 -12 -20   0    7.54    0.43
  13  20   0    1.96    0.29
  13  20   0    2.44    0.24
 -13  20   0    3.39    0.96
 -13  20   0    2.01    0.43
  13 -20   0    1.67    0.53
  13 -20   0    2.20    0.53
 -13 -20   0    1.67    0.24
 -13 -20   0    2.10    0.24
  14  20   0    8.93    0.62
  14  20   0    8.36    0.48
 -14  20   0    8.93    0.72
 -14  20   0    8.69    1.24
  14 -20   0    8.31    0.81
  14 -20   0    9.55    0.86
 -14 -20   0    8.64    0.53
 -14 -20   0    8.88    0.48
  15  20   0    0.19    0.14
  15  20   0    0.38    0.19
 -15  20   0    0.19    0.38
 -15  20   0   -1.38    0.91
  15 -20   0    0.48    0.48
  15 -20   0    0.38    0.48
 -15 -20   0    0.24    0.14
 -15 -20   0    0.38    0.24
  16  20   0    0.48    0.19
  16  20   0    0.67    0.19
 -16  20   0    0.96    0.43
 -16  20   0   -0.53    0.96
  16 -20   0    0.38    0.53
  16 -20   0    0.67    0.48
 -16 -20   0    0.76    0.24
 -16 -20   0    0.48    0.19
  17  20   0    3.34    0.29
  17  20   0    4.82    0.43
 -17  20   0    3.82    0.57
 -17  20   0    2.34    1.05
  17 -20   0    4.01    0.72
  17 -20   0    3.34    0.62
 -17 -20   0    3.39    0.38
 -17 -20   0    4.30    0.33
  18  20   0    0.00    0.19
  18  20   0    0.05    0.19
 -18 -20   0   -0.05    0.14
 -18 -20   0    0.33    0.29
  19  20   0    3.10    0.29
  19  20   0    3.34    0.38
 -19  20   0    3.49    0.62
 -19  20   0    3.25    1.15
  19 -20   0    4.49    0.86
  19 -20   0    2.63    0.53
 -19 -20   0    3.49    0.33
 -19 -20   0    3.01    0.38
  20  20   0    0.72    0.24
  20  20   0    0.67    0.24
 -20  20   0    0.05    0.48
 -20  20   0    1.77    1.10
  20 -20   0    0.38    0.48
  20 -20   0    0.10    0.67
 -20 -20   0    0.29    0.33
 -20 -20   0    0.57    0.19
  21  20   0    0.00    0.14
  21  20   0   -0.24    0.19
 -21  20   0    0.24    0.48
 -21  20   0   -0.05    0.96
  21 -20   0    1.19    0.96
  21 -20   0    0.19    0.48
 -21 -20   0    0.14    0.14
 -21 -20   0   -0.05    0.29
  22  20   0    0.10    0.14
  22  20   0    0.14    0.19
 -22  20   0    1.05    0.76
 -22  20   0   -0.10    0.48
  22 -20   0   -0.05    0.43
  22 -20   0   -0.76    0.72
 -22 -20   0    0.24    0.29
 -22 -20   0   -0.14    0.14
 -23  20   0    0.62    0.53
 -23  20   0    0.67    0.62
  23 -20   0    1.81    0.76
  23 -20   0    1.10    0.38
   0  21   0    3.68    0.29
   0  21   0    3.29    0.53
   0 -21   0    3.68    0.33
   0 -21   0    3.63    0.43
   1  21   0  238.28   10.22
   1  21   0  253.94   11.08
  -1  21   0  244.39   10.51
  -1  21   0  253.51   11.13
   1 -21   0  259.00   11.27
   1 -21   0  258.47   11.13
  -1 -21   0  242.72   10.51
  -1 -21   0  242.67   10.51
   2  21   0   88.24    3.87
   2  21   0   86.72    3.96
  -2  21   0   81.84    3.63
  -2  21   0   84.61    3.96
   2 -21   0   86.43    3.92
   2 -21   0   87.19    3.87
  -2 -21   0   85.19    3.82
  -2 -21   0   86.52    3.87
   3  21   0    5.44    0.53
   3  21   0    6.16    0.38
  -3  21   0    6.02    0.72
  -3  21   0    6.45    0.43
   3 -21   0    6.16    0.48
   3 -21   0    5.97    0.57
  -3 -21   0    5.40    0.38
  -3 -21   0    5.92    0.48
   4  21   0    2.29    0.19
   4  21   0    2.15    0.38
  -4  21   0    1.91    0.53
  -4  21   0    2.34    0.29
   4 -21   0    2.24    0.33
   4 -21   0    1.91    0.43
  -4 -21   0    1.72    0.24
  -4 -21   0    1.81    0.29
   5  21   0    7.54    0.43
   5  21   0    8.88    0.67
  -5  21   0    7.26    0.48
  -5  21   0    6.92    0.81
   5 -21   0    7.69    0.67
   5 -21   0    8.45    0.62
  -5 -21   0    7.16    0.43
  -5 -21   0    7.83    0.53
   6  21   0    6.06    0.33
   6  21   0    7.07    0.62
  -6  21   0    6.73    0.48
  -6  21   0    5.49    0.81
   6 -21   0    6.92    0.57
   6 -21   0    6.21    0.62
  -6 -21   0    6.26    0.48
  -6 -21   0    6.35    0.38
  -7  21   0    0.05    0.24
  -7  21   0    1.48    0.62
   7 -21   0    0.57    0.43
   7 -21   0    0.38    0.29
   8  21   0    0.53    0.33
   8  21   0    0.67    0.14
  -8 -21   0    0.53    0.14
  -8 -21   0    0.81    0.24
   9  21   0   12.61    0.62
   9  21   0   14.95    0.86
  -9  21   0   14.56    0.86
  -9  21   0   13.37    1.24
   9 -21   0   11.32    0.91
   9 -21   0   11.79    0.81
  -9 -21   0   12.13    0.62
  -9 -21   0   12.03    0.67
  10  21   0    4.35    0.48
  10  21   0    3.29    0.24
 -10  21   0    3.25    0.43
 -10  21   0    2.24    0.81
  10 -21   0    2.82    0.57
  10 -21   0    3.68    0.48
 -10 -21   0    3.25    0.24
 -10 -21   0    3.29    0.33
  11  21   0   51.38    2.24
 -11  21   0   59.31    3.20
 -11  21   0   56.15    2.63
  11 -21   0   56.06    2.72
  11 -21   0   54.67    2.72
 -11 -21   0   53.77    2.44
 -11 -21   0   51.28    2.29
  12  21   0    0.48    0.14
  12  21   0    0.53    0.29
 -12  21   0    0.86    0.33
 -12  21   0   -0.19    0.86
  12 -21   0    0.33    0.38
  12 -21   0   -0.29    0.43
 -12 -21   0    0.43    0.19
 -12 -21   0    0.43    0.19
  13  21   0    4.68    0.43
  13  21   0    5.83    0.38
 -13  21   0    5.97    0.57
 -13  21   0    3.44    0.96
  13 -21   0    4.92    0.67
  13 -21   0    5.44    0.62
 -13 -21   0    5.25    0.38
 -13 -21   0    5.30    0.33
  14  21   0    0.38    0.14
  14  21   0    0.53    0.19
 -14  21   0    0.67    0.96
 -14  21   0    0.43    0.38
  14 -21   0    0.76    0.53
  14 -21   0    0.86    0.48
 -14 -21   0    0.48    0.19
 -14 -21   0    0.48    0.19
  15  21   0    0.72    0.19
  15  21   0    0.62    0.19
 -15  21   0   -2.10    0.96
 -15  21   0    0.29    0.38
  15 -21   0    1.10    0.57
  15 -21   0    0.48    0.48
 -15 -21   0    0.72    0.24
 -15 -21   0    0.53    0.19
  16  21   0   21.54    1.00
  16  21   0   20.34    1.10
 -16  21   0   17.81    1.72
 -16  21   0   17.91    1.15
  16 -21   0   18.67    1.29
  16 -21   0   20.63    1.38
 -16 -21   0   19.53    1.00
  17  21   0    1.10    0.24
 -17  21   0    0.76    0.43
 -17  21   0    1.15    1.05
  17 -21   0    1.72    0.57
  17 -21   0    1.34    0.53
 -17 -21   0    1.00    0.33
  18  21   0    1.86    0.24
  18  21   0    1.96    0.33
 -18  21   0    0.43    1.10
 -18  21   0    2.10    0.53
  18 -21   0    1.53    0.76
 -18 -21   0    1.81    0.29
 -18 -21   0    1.81    0.24
  19  21   0    0.29    0.19
  19  21   0    0.62    0.24
 -19  21   0    0.48    0.48
 -19  21   0    1.24    1.10
  19 -21   0   -0.10    0.62
  19 -21   0    0.10    0.43
 -19 -21   0    0.67    0.29
 -19 -21   0    0.62    0.19
  20  21   0    0.38    0.19
  20  21   0    0.72    0.24
 -20  21   0    0.14    0.43
 -20  21   0    1.43    1.05
  20 -21   0    0.62    0.48
  20 -21   0   -0.10    0.62
 -20 -21   0    1.15    0.33
 -20 -21   0    0.53    0.19
  21  21   0    0.00    0.19
  21  21   0    0.10    0.24
 -21  21   0    0.10    0.91
 -21  21   0    0.14    0.48
  21 -21   0   -0.29    0.48
  21 -21   0    0.38    0.67
 -21 -21   0   -0.05    0.19
 -21 -21   0    0.24    0.29
  22  21   0    0.91    0.24
  22  21   0    1.19    0.24
 -22  21   0    1.24    0.57
 -22  21   0    0.96    0.81
  22 -21   0    1.48    0.53
  22 -21   0    1.15    0.76
 -22 -21   0    0.67    0.33
 -22 -21   0    0.57    0.24
   0  22   0   49.61    2.48
   0  22   0   47.70    2.15
   0 -22   0   45.65    2.10
   0 -22   0   51.09    2.44
   1  22   0    0.29    0.14
   1  22   0   -0.72    0.33
  -1  22   0   -0.10    0.43
  -1  22   0    0.14    0.19
   1 -22   0    0.14    0.19
   1 -22   0    0.05    0.29
  -1 -22   0    0.00    0.29
  -1 -22   0    0.10    0.14
   2  22   0  126.06    5.68
   2  22   0  118.99    5.16
  -2  22   0  123.67    5.63
  -2  22   0  120.57    5.25
   2 -22   0  127.64    5.59
   2 -22   0  124.82    5.59
  -2 -22   0  118.47    5.20
  -2 -22   0  128.02    5.68
   3  22   0   19.34    0.91
   3  22   0   19.05    1.10
  -3  22   0   20.29    1.00
  -3  22   0   18.05    1.24
   3 -22   0   18.05    1.10
   3 -22   0   20.68    1.10
  -3 -22   0   20.10    1.10
  -3 -22   0   19.86    1.00
   4  22   0   33.90    1.53
   4  22   0   34.14    1.72
  -4  22   0   35.38    1.67
  -4  22   0   35.67    1.96
   4 -22   0   43.21    2.10
   4 -22   0   35.62    1.86
  -4 -22   0   35.53    1.67
  -4 -22   0   36.15    1.72
  -5  22   0    0.29    0.19
  -5  22   0   -0.10    0.48
   5 -22   0   -0.10    0.29
   5 -22   0   -0.33    0.38
   6  22   0    0.76    0.14
   7  22   0    0.67    0.38
   7  22   0    0.38    0.14
  -7  22   0    0.38    0.24
  -7  22   0    0.57    0.67
   7 -22   0    0.62    0.33
  -7 -22   0    0.33    0.14
  -7 -22   0    0.57    0.24
   8  22   0    1.72    0.19
   8  22   0    2.53    0.48
  -8  22   0    2.34    0.76
  -8  22   0    1.96    0.33
   8 -22   0    1.72    0.48
   8 -22   0    1.72    0.38
  -8 -22   0    1.96    0.29
  -8 -22   0    1.77    0.19
   9  22   0   16.86    0.81
   9  22   0   21.82    1.24
  -9  22   0   17.67    1.43
  -9  22   0   16.76    0.96
   9 -22   0   16.52    1.00
   9 -22   0   16.38    1.10
  -9 -22   0   16.62    0.91
  -9 -22   0   16.38    0.81
  10  22   0    2.58    0.19
  10  22   0    2.67    0.43
 -10  22   0    2.05    0.38
 -10  22   0    1.81    0.81
  10 -22   0    2.24    0.43
  10 -22   0    2.48    0.53
 -10 -22   0    2.29    0.24
 -10 -22   0    2.01    0.29
  11  22   0    7.11    0.38
  11  22   0    7.26    0.57
 -11  22   0    7.93    0.62
 -11  22   0    8.31    1.15
  11 -22   0    5.73    0.62
  11 -22   0    8.60    0.81
 -11 -22   0    6.88    0.43
 -11 -22   0    6.73    0.48
  12  22   0    3.20    0.24
  12  22   0    3.63    0.43
 -12  22   0    2.87    0.43
 -12  22   0    3.96    0.96
  12 -22   0    3.63    0.53
  12 -22   0    2.96    0.62
 -12 -22   0    3.72    0.29
 -12 -22   0    3.34    0.33
  13  22   0    0.10    0.14
  13  22   0    0.10    0.29
 -13  22   0    0.53    0.86
 -13  22   0    0.19    0.33
  13 -22   0   -0.38    0.38
  13 -22   0    0.19    0.48
 -13 -22   0   -0.05    0.19
 -13 -22   0    0.10    0.14
  14  22   0    9.79    0.72
  14  22   0    8.83    0.48
 -14  22   0    8.40    0.72
 -14  22   0   11.70    1.43
  14 -22   0    8.31    0.81
  14 -22   0    7.74    0.81
 -14 -22   0    8.60    0.48
 -14 -22   0    8.36    0.53
  15  22   0    0.91    0.24
  15  22   0    1.00    0.19
 -15  22   0    2.01    1.05
 -15  22   0    1.10    0.38
  15 -22   0    0.76    0.53
  15 -22   0    0.19    0.62
 -15 -22   0    0.91    0.24
 -15 -22   0    0.76    0.19
 -16  22   0    0.19    0.96
 -16  22   0    0.05    0.38
  16 -22   0   -0.29    0.48
  16 -22   0    0.76    0.53
  17  22   0    2.34    0.33
  17  22   0    2.15    0.24
 -17  22   0    1.72    0.62
 -17 -22   0    1.96    0.29
 -17 -22   0    2.15    0.33
  18  22   0   -0.14    0.19
  18  22   0   -0.19    0.19
 -18  22   0   -0.14    0.38
 -18  22   0   -0.62    1.00
  18 -22   0    0.38    0.48
  18 -22   0    0.19    0.57
 -18 -22   0    0.24    0.24
 -18 -22   0    0.19    0.19
  19  22   0   -0.05    0.19
  19  22   0   -0.43    0.19
 -19  22   0    0.00    1.05
 -19  22   0   -0.33    0.38
  19 -22   0    1.29    0.57
  19 -22   0    0.29    0.43
 -19 -22   0   -0.19    0.29
 -19 -22   0   -0.19    0.19
  20  22   0    3.77    0.33
  20  22   0    4.11    0.43
 -20  22   0    4.30    1.15
 -20  22   0    4.01    0.62
  20 -22   0    3.72    0.57
  20 -22   0    3.92    0.76
 -20 -22   0    3.92    0.38
 -20 -22   0    3.53    0.43
  21  22   0    3.06    0.33
  21  22   0    3.72    0.43
 -21  22   0    3.44    0.72
 -21  22   0    2.72    1.29
  21 -22   0    3.25    0.62
  21 -22   0    3.77    0.81
 -22  22   0    0.43    0.81
 -22  22   0    0.76    0.48
  22 -22   0    0.62    0.48
  22 -22   0   -0.57    0.62
   0  23   0    0.05    0.14
   0  23   0   -0.38    0.43
   0 -23   0    0.29    0.19
   0 -23   0   -0.19    0.29
   1  23   0   10.27    0.81
  -1  23   0   12.51    1.00
  -1  23   0   10.31    0.62
  -1 -23   0   11.89    0.81
  -1 -23   0    9.65    0.67
   2 -23   0   25.93    1.43
   2 -23   0   28.79    1.62
   4  23   0   10.84    0.57
   4  23   0    8.12    0.72
  -4 -23   0    9.98    0.57
   5  23   0    1.19    0.33
   5  23   0    1.00    0.14
  -5  23   0    1.00    0.24
  -5  23   0    0.19    0.57
   5 -23   0    0.72    0.38
  -5 -23   0    0.96    0.14
  -5 -23   0    1.34    0.29
   6  23   0   16.81    0.96
   6  23   0   17.81    0.86
  -6  23   0   20.29    1.43
  -6  23   0   18.91    1.00
   6 -23   0   18.67    1.15
   6 -23   0   18.24    1.19
  -6 -23   0   19.63    1.05
  -6 -23   0   17.72    0.86
   7  23   0   13.85    0.67
   7  23   0   14.95    0.96
  -7  23   0   12.61    1.15
  -7  23   0   14.04    0.81
   7 -23   0   11.51    0.81
   7 -23   0   12.32    0.96
  -7 -23   0   12.94    0.67
  -7 -23   0   12.89    0.76
   8  23   0    0.43    0.33
   8  23   0    0.33    0.14
  -8  23   0   -0.43    0.67
  -8  23   0    0.43    0.24
   8 -23   0   -0.10    0.43
   8 -23   0   -0.14    0.29
  -8 -23   0    0.33    0.14
  -8 -23   0    0.19    0.19
   9  23   0    2.39    0.43
   9  23   0    1.72    0.19
  -9  23   0    1.81    0.33
  -9  23   0    2.20    0.81
   9 -23   0    2.10    0.38
   9 -23   0    1.43    0.53
  -9 -23   0    1.72    0.29
  -9 -23   0    1.62    0.19
  10  23   0   27.03    1.43
  10  23   0   22.82    1.05
 -10  23   0   23.06    1.72
 -10  23   0   21.06    1.15
  10 -23   0   21.58    1.24
  10 -23   0   22.63    1.38
 -10 -23   0   22.25    1.05
 -10 -23   0   23.88    1.19
  11  23   0    2.82    0.24
  11  23   0    3.68    0.43
 -11  23   0    3.01    0.91
 -11  23   0    3.58    0.43
  11 -23   0    3.87    0.67
  11 -23   0    2.96    0.53
 -11 -23   0    2.67    0.33
 -11 -23   0    3.20    0.24
  12  23   0   19.20    0.91
  12  23   0   21.11    1.15
 -12  23   0   18.96    1.72
 -12  23   0   20.15    1.15
 -12 -23   0   20.63    1.05
 -12 -23   0   20.25    1.00
  13  23   0    0.91    0.19
  13  23   0    0.81    0.33
 -13  23   0    1.24    0.91
 -13  23   0    1.15    0.33
  13 -23   0    0.05    0.43
  13 -23   0    0.53    0.48
 -13 -23   0    0.76    0.19
 -13 -23   0    1.00    0.24
  14  23   0    0.67    0.19
  14  23   0    1.96    0.48
 -14  23   0   -0.67    0.91
 -14  23   0    0.33    0.33
  14 -23   0    0.05    0.43
  14 -23   0    1.43    0.57
 -14 -23   0    1.00    0.24
 -14 -23   0    0.48    0.19
  15  23   0    1.05    0.43
 -15  23   0    1.34    1.00
 -15  23   0    0.29    0.38
  15 -23   0    0.53    0.48
  15 -23   0    0.81    0.48
 -15 -23   0    0.43    0.19
  16  23   0    0.53    0.24
  16  23   0    0.67    0.19
 -16 -23   0    0.76    0.19
 -16 -23   0    1.05    0.29
  17  23   0    3.06    0.29
  17  23   0    2.39    0.33
 -17  23   0    3.06    0.53
 -17  23   0    2.01    1.15
  17 -23   0    2.39    0.72
  17 -23   0    2.01    0.57
 -17 -23   0    1.77    0.29
 -17 -23   0    2.72    0.33
  18  23   0    0.29    0.19
  18  23   0    0.19    0.19
 -18  23   0    0.19    0.38
 -18  23   0   -0.62    1.05
  18 -23   0    0.43    0.43
  18 -23   0    0.62    0.57
  19  23   0   -0.05    0.19
  19  23   0   -0.05    0.19
  19 -23   0   -0.38    0.43
  19 -23   0    0.43    0.57
 -19 -23   0   -0.24    0.29
 -19 -23   0    0.10    0.19
  20  23   0    0.72    0.24
  20  23   0    0.14    0.24
 -20  23   0    0.62    0.48
 -20  23   0    0.86    0.96
  20 -23   0   -0.33    0.53
  20 -23   0   -0.10    0.43
 -20 -23   0    0.05    0.29
 -20 -23   0    0.00    0.19
  21  23   0    0.76    0.29
  21  23   0    1.38    0.29
 -21  23   0    0.86    0.48
 -21  23   0    1.24    0.96
  21 -23   0    1.15    0.53
  21 -23   0    0.67    0.62
 -21 -23   0    1.38    0.24
 -21 -23   0    0.67    0.38
   0  24   0   68.43    3.34
   0  24   0   62.79    2.77
   0 -24   0   70.10    3.29
   0 -24   0   65.85    3.01
   1  24   0   99.80    4.35
   1  24   0   93.02    4.35
  -1  24   0  101.85    4.78
  -1  24   0   98.13    4.30
   1 -24   0   99.46    4.54
   1 -24   0   89.72    4.01
  -1 -24   0   99.89    4.54
  -1 -24   0  103.67    4.58
   2  24   0   24.88    1.19
   2  24   0   23.68    1.38
  -2  24   0   25.59    1.58
  -2  24   0   26.36    1.29
   2 -24   0   24.93    1.43
  -2 -24   0   24.78    1.34
  -2 -24   0   25.79    1.29
   3  24   0    0.43    0.14
   3  24   0    0.48    0.38
  -3  24   0    0.14    0.19
  -3  24   0   -0.24    0.53
   3 -24   0    0.19    0.38
   3 -24   0    0.14    0.33
  -3 -24   0   -0.19    0.29
  -3 -24   0    0.19    0.14
   4  24   0    5.06    0.53
   4  24   0    5.54    0.33
  -4  24   0    5.11    0.76
  -4  24   0    5.63    0.43
   4 -24   0    6.73    0.62
   4 -24   0    5.59    0.62
  -4 -24   0    6.06    0.43
  -4 -24   0    6.26    0.53
   5  24   0    6.06    0.57
   5  24   0    5.97    0.38
  -5  24   0    6.64    0.48
  -5  24   0    6.83    0.86
   5 -24   0    7.97    0.72
   5 -24   0    6.49    0.72
  -5 -24   0    5.68    0.38
  -5 -24   0    6.54    0.53
   6  24   0   20.01    0.96
   6  24   0   20.06    1.15
  -6  24   0   19.82    1.05
  -6  24   0   20.20    1.48
   6 -24   0   21.97    1.29
   6 -24   0   20.96    1.34
  -6 -24   0   19.48    0.96
  -6 -24   0   22.59    1.19
   7  24   0    0.24    0.38
   7  24   0    0.10    0.10
  -7  24   0    0.14    0.24
  -7  24   0   -0.24    0.62
   7 -24   0    0.05    0.38
  -7 -24   0    0.19    0.24
  -7 -24   0    0.14    0.14
   8  24   0    7.02    0.67
   8  24   0    5.35    0.33
  -8  24   0    5.54    0.48
  -8  24   0    4.06    0.91
   8 -24   0    4.68    0.76
  -8 -24   0    5.54    0.38
  -8 -24   0    4.78    0.43
   9  24   0    0.19    0.14
   9  24   0    0.10    0.38
  -9  24   0    0.38    0.76
  -9  24   0    0.38    0.29
   9 -24   0    0.48    0.33
   9 -24   0    0.24    0.48
  -9 -24   0    0.10    0.14
  -9 -24   0    0.05    0.24
  10  24   0    5.20    0.33
  10  24   0    7.11    0.67
 -10  24   0    4.87    0.48
 -10  24   0    6.06    1.05
  10 -24   0    4.78    0.53
  10 -24   0    4.58    0.67
 -10 -24   0    5.40    0.48
 -10 -24   0    5.40    0.38
  11  24   0    1.43    0.19
  11  24   0    2.63    0.43
 -11  24   0    2.20    0.96
 -11  24   0    2.05    0.38
  11 -24   0    1.91    0.57
  11 -24   0    1.67    0.43
 -11 -24   0    1.53    0.19
 -11 -24   0    2.15    0.29
  12  24   0    6.35    0.38
 -12  24   0    6.88    1.19
 -12  24   0    7.78    0.67
  12 -24   0    7.93    0.76
  12 -24   0    6.83    0.81
 -12 -24   0    6.54    0.43
 -12 -24   0    6.06    0.48
  13  24   0   11.56    0.62
 -13  24   0   11.41    1.38
 -13  24   0   12.84    0.91
  13 -24   0   11.36    0.96
  13 -24   0   10.79    1.00
  14  24   0    0.05    0.19
  14  24   0   -0.10    0.33
 -14  24   0   -0.38    0.91
 -14  24   0   -0.05    0.33
  14 -24   0   -0.10    0.38
  14 -24   0    0.19    0.48
 -14 -24   0    0.10    0.19
 -14 -24   0   -0.05    0.19
  15  24   0    0.00    0.14
  15  24   0    0.14    0.29
  15 -24   0   -0.48    0.53
 -15 -24   0   -0.19    0.19
 -15 -24   0    0.14    0.19
  16  24   0    1.10    0.33
  16  24   0    1.10    0.19
 -16  24   0    2.77    1.29
 -16  24   0    1.24    0.53
  16 -24   0    0.10    0.53
  16 -24   0    0.48    0.53
 -16 -24   0    1.00    0.24
 -16 -24   0    1.48    0.29
  17  24   0    0.14    0.19
  17  24   0    0.38    0.29
 -17  24   0    0.67    1.10
 -17  24   0    0.19    0.38
  17 -24   0   -0.19    0.48
  17 -24   0    0.19    0.53
 -17 -24   0    0.10    0.19
 -17 -24   0    0.14    0.24
  18  24   0    0.67    0.24
  18  24   0    0.57    0.19
 -18  24   0    0.76    0.43
 -18  24   0   -0.19    1.00
  18 -24   0    0.86    0.53
  18 -24   0    0.33    0.48
 -18 -24   0    0.53    0.24
 -18 -24   0    0.57    0.29
  19  24   0    0.19    0.19
  19  24   0    0.05    0.19
 -19  24   0    0.33    1.00
 -19  24   0    1.00    0.43
  19 -24   0    0.38    0.48
  19 -24   0   -0.57    0.53
 -19 -24   0    0.05    0.19
 -19 -24   0    0.14    0.29
  20  24   0    0.05    0.24
  20  24   0   -0.05    0.19
 -20  24   0   -0.81    0.91
 -20  24   0    0.38    0.43
  20 -24   0    0.33    0.62
  20 -24   0   -0.10    0.43
 -20 -24   0    0.38    0.29
 -20 -24   0   -0.05    0.19
 -21  24   0    1.24    0.86
 -21  24   0    1.15    0.48
  21 -24   0    2.53    0.67
  21 -24   0    0.91    0.43
   0  25   0   -0.19    0.48
   0  25   0    0.05    0.14
   0 -25   0    0.14    0.19
   0 -25   0    0.05    0.38
   1  25   0    9.74    0.53
   1  25   0    8.88    0.86
  -1  25   0    9.84    0.96
  -1  25   0    8.88    0.53
   1 -25   0    8.12    0.72
   1 -25   0    8.55    0.57
  -1 -25   0    9.26    0.72
  -1 -25   0    8.12    0.76
   2  25   0   -0.14    0.38
   2  25   0    0.19    0.14
  -2  25   0    1.00    0.57
  -2  25   0    0.19    0.19
   2 -25   0    0.29    0.29
   2 -25   0    0.29    0.38
  -2 -25   0    0.62    0.38
   3  25   0    9.26    0.53
   3  25   0    8.69    0.76
  -3  25   0    8.36    0.91
  -3  25   0    9.07    0.57
   3 -25   0   11.08    0.76
   3 -25   0    8.69    0.81
  -3 -25   0    8.69    0.81
   4  25   0    0.91    0.38
   4  25   0    0.91    0.14
  -4  25   0    0.57    0.57
  -4  25   0    1.05    0.24
   4 -25   0    0.48    0.33
   4 -25   0    1.58    0.48
  -4 -25   0    1.15    0.38
   5  25   0    0.14    0.33
   5  25   0    0.19    0.10
  -5  25   0    0.33    0.19
  -5  25   0    0.62    0.62
   5 -25   0    0.19    0.33
   5 -25   0    0.48    0.43
  -5 -25   0    0.24    0.29
  -5 -25   0    0.33    0.19
   6  25   0    3.10    0.43
   6  25   0    2.96    0.24
  -6  25   0    3.49    0.81
  -6  25   0    3.10    0.33
   6 -25   0    2.05    0.53
   6 -25   0    3.77    0.57
  -6 -25   0    2.63    0.29
  -6 -25   0    3.34    0.38
   7  25   0    0.05    0.10
   7  25   0   -0.19    0.29
  -7  25   0   -0.43    0.72
  -7  25   0    0.19    0.24
   7 -25   0    0.57    0.48
   7 -25   0    0.33    0.38
  -7 -25   0    0.00    0.14
  -7 -25   0    0.10    0.24
   8  25   0    0.43    0.38
   8  25   0    0.10    0.10
  -8  25   0    1.19    0.86
  -8  25   0    0.10    0.24
   8 -25   0    0.24    0.38
   8 -25   0   -0.05    0.48
  -8 -25   0    0.00    0.24
  -8 -25   0    0.05    0.14
   9  25   0    0.19    0.38
   9  25   0    0.24    0.14
  -9  25   0    0.38    0.29
  -9  25   0    1.00    0.86
   9 -25   0    0.24    0.48
   9 -25   0   -0.10    0.33
  -9 -25   0    0.19    0.24
  -9 -25   0    0.24    0.14
  10  25   0    1.00    0.38
  10  25   0    0.19    0.14
 -10  25   0   -0.14    0.29
 -10  25   0    1.19    0.86
  10 -25   0    0.14    0.48
  10 -25   0    0.00    0.33
 -10 -25   0    0.24    0.14
 -10 -25   0    0.10    0.24
  11  25   0    0.14    0.14
  11  25   0    0.81    0.38
 -11  25   0   -0.10    0.33
 -11  25   0    0.19    0.86
  11 -25   0   -0.14    0.53
  11 -25   0    0.33    0.38
 -11 -25   0   -0.10    0.14
 -11 -25   0    0.53    0.24
  12  25   0    0.96    0.14
  12  25   0    1.53    0.43
 -12  25   0    1.10    0.38
 -12  25   0    2.10    0.96
  12 -25   0    1.19    0.43
  12 -25   0    0.48    0.53
 -12 -25   0    1.10    0.19
 -12 -25   0    0.91    0.24
  13  25   0    1.19    0.24
  13  25   0    1.34    0.33
  13 -25   0    1.77    0.48
  13 -25   0    0.62    0.53
 -13 -25   0    1.48    0.29
 -13 -25   0    0.96    0.24
  14  25   0    6.40    0.43
  14  25   0    7.31    0.62
 -14  25   0    3.39    1.34
  14 -25   0    4.15    0.86
  14 -25   0    6.16    0.81
 -14 -25   0    6.49    0.43
 -14 -25   0    6.59    0.53
  15  25   0    2.63    0.24
  15  25   0    3.29    0.43
 -15  25   0    2.63    1.15
 -15  25   0    2.48    0.48
  15 -25   0    2.72    0.67
  15 -25   0    2.34    0.62
 -15 -25   0    2.20    0.33
 -15 -25   0    2.24    0.29
  16  25   0    4.30    0.48
  16  25   0    3.87    0.33
 -16  25   0    3.20    0.53
 -16  25   0    6.11    1.24
  16 -25   0    4.49    0.76
  16 -25   0    2.91    0.62
 -16 -25   0    4.25    0.38
 -16 -25   0    4.78    0.43
  17  25   0    0.00    0.33
  17  25   0    0.29    0.19
 -17  25   0    0.00    0.38
 -17  25   0    1.00    1.05
  17 -25   0    0.05    0.48
  17 -25   0   -0.57    0.53
 -17 -25   0    0.00    0.19
 -17 -25   0    0.10    0.24
  18  25   0    0.14    0.19
  18  25   0   -0.48    0.38
 -18  25   0   -0.29    1.05
 -18  25   0   -0.33    0.38
  18 -25   0   -0.76    0.48
  18 -25   0   -0.48    0.53
 -18 -25   0    0.10    0.24
 -18 -25   0    0.05    0.24
  19  25   0    1.67    0.29
  19  25   0    3.10    0.67
 -19  25   0    2.44    0.57
 -19  25   0    1.77    1.05
  19 -25   0    1.29    0.53
  19 -25   0    2.44    0.67
 -19 -25   0    2.53    0.33
 -19 -25   0    1.77    0.33
 -20  25   0    0.00    0.38
 -20  25   0    0.53    0.96
  20 -25   0    0.14    0.38
  20 -25   0    0.91    0.57
   0  26   0    4.35    0.72
   0  26   0    4.54    0.33
   0 -26   0    4.68    0.43
   0 -26   0    3.53    0.53
   1  26   0    0.05    0.14
   1  26   0    0.48    0.53
  -1  26   0   -0.19    0.53
  -1  26   0    0.00    0.14
   1 -26   0    0.62    0.38
   1 -26   0    0.19    0.19
  -1 -26   0    0.48    0.33
  -1 -26   0    0.38    0.19
   2  26   0    6.35    0.38
   2  26   0    5.78    0.72
  -2  26   0    7.02    0.91
  -2  26   0    6.83    0.48
   2 -26   0    6.78    0.72
   2 -26   0    7.45    0.67
  -2 -26   0    6.11    0.43
  -2 -26   0    6.11    0.62
   3  26   0    3.82    0.29
   3  26   0    3.53    0.57
  -3  26   0    3.49    0.33
  -3  26   0    2.58    0.72
   3 -26   0    3.39    0.57
   3 -26   0    4.25    0.48
  -3 -26   0    3.49    0.33
  -3 -26   0    3.39    0.48
   4  26   0    0.00    0.14
   4  26   0    0.24    0.43
  -4  26   0   -0.33    0.62
  -4  26   0    0.14    0.19
   4 -26   0   -0.14    0.43
   4 -26   0    0.00    0.29
  -4 -26   0   -0.05    0.14
  -4 -26   0    0.38    0.33
   5  26   0    0.24    0.38
   5  26   0   -0.05    0.10
  -5  26   0    0.38    0.24
  -5  26   0   -0.38    0.67
   5 -26   0    0.43    0.33
   5 -26   0    0.43    0.43
  -5 -26   0   -0.14    0.14
  -5 -26   0    0.24    0.29
   6  26   0    0.76    0.38
   6  26   0    1.43    0.19
  -6  26   0    1.58    0.29
  -6  26   0    0.76    0.81
   6 -26   0    1.38    0.53
   6 -26   0    1.91    0.53
  -6 -26   0    1.29    0.29
  -6 -26   0    1.24    0.19
   7  26   0    5.25    0.33
   7  26   0    5.44    0.57
  -7  26   0    4.78    0.43
  -7  26   0    5.63    1.00
   7 -26   0    6.06    0.67
   7 -26   0    4.87    0.67
  -7 -26   0    4.11    0.43
  -7 -26   0    4.44    0.33
   8  26   0    0.38    0.33
   8  26   0    0.67    0.14
  -8  26   0    0.91    0.81
  -8  26   0    0.81    0.29
   8 -26   0    0.86    0.53
   8 -26   0    0.14    0.38
  -8 -26   0    0.57    0.14
  -8 -26   0    0.76    0.29
   9  26   0    0.53    0.38
   9  26   0    1.29    0.19
   9 -26   0    0.91    0.38
   9 -26   0    1.00    0.53
  -9 -26   0    0.76    0.14
  -9 -26   0    0.72    0.29
  10  26   0    2.63    0.24
  10  26   0    1.96    0.43
 -10  26   0    2.48    0.43
 -10  26   0    1.53    0.96
  10 -26   0    3.34    0.53
  10 -26   0    2.77    0.62
 -10 -26   0    2.48    0.24
 -10 -26   0    2.63    0.33
  11  26   0    1.48    0.38
  11  26   0    1.38    0.19
 -11  26   0    1.67    0.91
 -11  26   0    1.77    0.38
  11 -26   0    1.38    0.57
  11 -26   0    1.86    0.43
 -11 -26   0    1.34    0.19
 -11 -26   0    2.44    0.33
  12  26   0    2.39    0.48
 -12  26   0    4.06    0.48
 -12  26   0    3.68    1.10
  12 -26   0    3.15    0.62
  12 -26   0    3.39    0.53
 -12 -26   0    2.48    0.29
  13  26   0    3.92    0.29
  13  26   0    5.06    0.57
  13 -26   0    2.77    0.72
 -13 -26   0    3.63    0.33
 -13 -26   0    4.15    0.43
  14  26   0    4.15    0.72
  14  26   0    3.96    0.33
 -14  26   0    5.78    0.62
 -14  26   0    5.25    1.19
  14 -26   0    5.16    0.76
  14 -26   0    4.01    0.67
 -14 -26   0    4.92    0.43
 -14 -26   0    4.63    0.33
  15  26   0    0.91    0.43
  15  26   0    1.38    0.24
 -15  26   0    2.24    1.10
 -15  26   0    0.86    0.38
  15 -26   0    2.01    0.57
  15 -26   0    0.81    0.57
 -15 -26   0    1.29    0.29
 -15 -26   0    1.53    0.24
  16  26   0    3.06    0.43
  16  26   0    2.29    0.24
 -16  26   0    1.58    0.43
 -16  26   0    2.91    1.15
  16 -26   0    2.24    0.67
  16 -26   0    1.58    0.62
 -16 -26   0    2.72    0.33
 -16 -26   0    2.82    0.33
  17  26   0    0.86    0.19
  17  26   0    1.24    0.48
 -17  26   0    0.33    1.24
 -17  26   0    1.48    0.38
  17 -26   0    1.77    0.57
  17 -26   0    0.33    0.53
 -17 -26   0    1.19    0.29
 -17 -26   0    1.10    0.29
  18  26   0    0.43    0.19
  18  26   0   -0.24    0.38
 -18  26   0    1.19    1.05
 -18  26   0    0.10    0.38
  18 -26   0   -0.24    0.48
  18 -26   0    0.38    0.57
 -18 -26   0    0.72    0.29
 -18 -26   0    0.33    0.24
  19  26   0    0.10    0.38
 -19  26   0    0.10    1.00
 -19  26   0    0.05    0.38
  19 -26   0    0.19    0.57
  19 -26   0   -0.05    0.43
 -19 -26   0    0.10    0.19
   0  27   0   -0.05    0.14
   0  27   0   -0.57    0.53
   0 -27   0   -0.05    0.19
   0 -27   0   -0.57    0.38
   1  27   0    0.62    0.57
   1  27   0    0.33    0.19
  -1  27   0   -0.19    0.67
   1 -27   0    0.38    0.19
   1 -27   0    0.19    0.38
  -1 -27   0    0.57    0.38
  -1 -27   0    0.48    0.19
   2  27   0    0.05    0.48
   2  27   0    0.72    0.19
   2 -27   0    0.67    0.19
   2 -27   0    1.05    0.48
  -2 -27   0    0.96    0.19
  -2 -27   0    0.62    0.38
   3  27   0   -0.10    0.14
   3  27   0    0.05    0.43
   3 -27   0    0.19    0.33
   3 -27   0    0.48    0.43
  -3 -27   0   -0.10    0.29
  -3 -27   0    0.10    0.14
   4  27   0    1.29    0.19
   4  27   0    1.77    0.53
  -4  27   0    1.10    0.24
  -4  27   0    1.62    0.76
   4 -27   0    1.24    0.48
   4 -27   0    1.72    0.38
  -4 -27   0    1.43    0.38
  -4 -27   0    1.34    0.19
   5  27   0    2.44    0.53
   5  27   0    2.48    0.24
  -5  27   0    2.48    0.29
  -5  27   0    2.39    0.81
   5 -27   0    2.01    0.53
   5 -27   0    3.58    0.57
  -5 -27   0    2.63    0.24
  -5 -27   0    3.06    0.43
   6  27   0    4.54    0.38
   6  27   0    3.96    0.62
  -6  27   0    5.06    0.96
  -6  27   0    5.54    0.48
   6 -27   0    4.35    0.62
   6 -27   0    5.44    0.67
  -6 -27   0    5.49    0.38
  -6 -27   0    5.59    0.53
  -7  27   0    0.57    0.72
  -7  27   0    0.38    0.24
   7 -27   0    0.48    0.43
   7 -27   0    0.53    0.43
  -7 -27   0    0.53    0.29
  -7 -27   0    0.62    0.14
  -8  27   0    4.06    1.00
  -8  27   0    3.44    0.38
   8 -27   0    2.91    0.53
   8 -27   0    3.20    0.62
  -8 -27   0    4.25    0.43
  -8 -27   0    3.72    0.29
   9  27   0    3.15    0.67
   9  27   0    2.67    0.24
  -9  27   0    2.87    0.38
  -9  27   0    3.68    1.00
   9 -27   0    3.44    0.62
   9 -27   0    1.67    0.48
  -9 -27   0    3.01    0.38
  -9 -27   0    3.10    0.29
  10  27   0    0.72    0.38
  10  27   0   -0.14    0.14
 -10  27   0    0.24    0.29
 -10  27   0    1.34    0.86
  10 -27   0   -0.38    0.48
  10 -27   0    0.29    0.38
 -10 -27   0    0.05    0.14
 -10 -27   0    0.43    0.24
 -11  27   0    0.24    0.29
 -11  27   0    0.48    0.91
  11 -27   0    0.67    0.53
  11 -27   0    0.19    0.38
  12  27   0   16.71    0.81
  12  27   0   18.96    1.19
 -12 -27   0   16.47    0.86
 -12 -27   0   17.52    1.00
  13  27   0    1.67    0.24
  13  27   0    1.72    0.43
 -13  27   0    2.29    1.05
 -13  27   0    2.44    0.43
  13 -27   0    1.67    0.62
  13 -27   0    1.96    0.48
 -13 -27   0    2.01    0.24
 -13 -27   0    2.29    0.33
  14  27   0   -0.05    0.14
  14  27   0    0.14    0.38
 -14  27   0   -0.38    0.33
 -14  27   0    0.43    1.05
  14 -27   0    0.05    0.48
  14 -27   0   -0.05    0.57
 -14 -27   0   -0.05    0.24
 -14 -27   0   -0.19    0.19
  15  27   0    0.10    0.14
  15  27   0    0.67    0.38
 -15  27   0    0.48    0.38
 -15  27   0    0.33    1.10
  15 -27   0   -0.14    0.53
  15 -27   0   -0.19    0.53
 -15 -27   0    0.10    0.19
 -15 -27   0    0.29    0.24
  16  27   0    0.67    0.43
  16  27   0    0.43    0.19
 -16  27   0    0.43    0.33
 -16  27   0   -1.24    1.15
  16 -27   0    0.91    0.53
  16 -27   0    0.10    0.53
 -16 -27   0    0.43    0.24
 -16 -27   0    0.72    0.29
  17  27   0   11.36    0.91
  17  27   0   11.41    0.62
 -17  27   0    9.98    0.81
 -17  27   0    8.93    1.38
  17 -27   0   10.17    1.10
  17 -27   0   10.93    1.05
 -17 -27   0   12.32    0.72
 -17 -27   0   10.55    0.67
  18  27   0    0.14    0.38
  18  27   0    0.05    0.19
 -18  27   0    1.05    0.96
 -18  27   0    1.19    0.38
  18 -27   0    0.38    0.57
  18 -27   0    0.53    0.48
 -18 -27   0    0.33    0.29
 -18 -27   0    0.43    0.24
  19 -27   0    0.53    0.43
  19 -27   0    0.10    0.72
   0  28   0    1.00    0.57
   0  28   0    1.43    0.19
   0 -28   0    1.24    0.24
   0 -28   0    1.05    0.43
   1  28   0    8.93    0.96
   1  28   0    8.60    0.53
  -1  28   0    8.88    0.53
  -1  28   0    8.69    1.00
   1 -28   0    7.26    0.72
   1 -28   0    9.02    0.62
  -1 -28   0    9.31    0.81
  -1 -28   0    8.55    0.57
   2  28   0    4.20    0.33
   2  28   0    4.25    0.72
  -2  28   0    5.92    0.91
  -2  28   0    4.30    0.33
   2 -28   0    4.49    0.62
   2 -28   0    4.15    0.38
  -2 -28   0    4.44    0.57
  -2 -28   0    4.25    0.38
   3  28   0    2.24    0.24
   3  28   0    2.87    0.57
  -3  28   0    1.96    0.72
  -3  28   0    2.05    0.29
   3 -28   0    2.39    0.53
   3 -28   0    3.25    0.62
  -3 -28   0    2.10    0.29
  -3 -28   0    1.72    0.43
   4  28   0    0.14    0.48
   4  28   0    0.29    0.14
  -4  28   0    0.43    0.19
  -4  28   0    0.43    0.67
   4 -28   0    1.00    0.48
   4 -28   0    0.14    0.48
  -4 -28   0    0.48    0.14
  -4 -28   0    0.29    0.33
   5  28   0    1.10    0.19
   5  28   0    0.91    0.48
  -5  28   0    1.48    0.76
  -5  28   0    0.72    0.24
   5 -28   0    0.38    0.43
   5 -28   0    1.34    0.53
  -5 -28   0    1.05    0.19
  -5 -28   0    0.91    0.33
   6  28   0   -0.19    0.38
   6  28   0    0.10    0.14
  -6  28   0   -0.53    0.81
  -6  28   0    0.05    0.19
   6 -28   0   -0.14    0.48
   6 -28   0    0.29    0.33
  -6 -28   0   -0.05    0.14
  -6 -28   0   -0.19    0.29
   7  28   0    4.15    0.57
   7  28   0    4.20    0.29
  -7  28   0    4.25    1.00
  -7  28   0    4.39    0.43
   7 -28   0    4.78    0.67
   7 -28   0    4.11    0.57
  -7 -28   0    4.06    0.48
  -7 -28   0    4.15    0.33
   8  28   0    0.14    0.14
   8  28   0    0.29    0.38
  -8  28   0   -0.38    0.81
  -8  28   0    0.48    0.24
   8 -28   0   -0.38    0.48
   8 -28   0   -0.10    0.38
  -8 -28   0    0.62    0.29
  -8 -28   0    0.19    0.14
   9  28   0    5.83    0.38
   9  28   0    6.26    0.67
  -9  28   0    5.11    0.48
  -9  28   0    6.06    1.10
   9 -28   0    6.02    0.76
  -9 -28   0    5.49    0.38
  -9 -28   0    6.11    0.57
 -10  28   0    2.01    1.00
 -10  28   0    3.25    0.43
  10 -28   0    3.68    0.67
  10 -28   0    1.86    0.53
  11  28   0    0.24    0.14
  11  28   0   -0.05    0.38
 -11 -28   0    0.48    0.29
 -11 -28   0    0.38    0.14
  12  28   0    3.72    0.29
  12  28   0    4.25    0.67
 -12  28   0    5.44    1.24
 -12  28   0    4.20    0.48
  12 -28   0    3.39    0.72
  12 -28   0    3.96    0.62
 -12 -28   0    3.92    0.43
 -12 -28   0    3.44    0.29
  13  28   0   -0.81    0.48
  13  28   0   -0.05    0.14
 -13  28   0   -0.96    0.96
 -13  28   0    0.10    0.29
  13 -28   0    0.19    0.48
  13 -28   0    0.10    0.57
 -13 -28   0    0.19    0.19
 -13 -28   0   -0.19    0.24
  14  28   0    0.00    0.48
  14  28   0    0.14    0.19
 -14  28   0    0.86    0.96
 -14  28   0    0.10    0.33
  14 -28   0   -0.38    0.53
  14 -28   0   -0.86    0.53
 -14 -28   0   -0.10    0.24
 -14 -28   0    0.05    0.19
  15  28   0   -0.05    0.19
  15  28   0   -0.62    0.48
 -15  28   0   -0.10    0.33
 -15  28   0    0.14    1.00
  15 -28   0    0.38    0.53
  15 -28   0    0.10    0.57
 -15 -28   0    0.24    0.24
 -15 -28   0    0.48    0.24
  16  28   0    9.45    0.86
  16  28   0    9.55    0.57
 -16  28   0    8.21    0.72
 -16  28   0    6.83    1.24
  16 -28   0    7.35    0.96
  16 -28   0    8.69    0.96
 -16 -28   0   10.08    0.67
 -16 -28   0    8.17    0.62
  17  28   0    4.73    0.38
  17  28   0    4.01    0.57
 -17  28   0    3.77    0.53
 -17  28   0    3.39    1.05
  17 -28   0    2.96    0.67
  17 -28   0    3.39    0.76
 -17 -28   0    4.68    0.43
 -17 -28   0    5.25    0.48
 -18  28   0    1.05    0.38
  18 -28   0    0.00    0.67
  18 -28   0    0.57    0.53
   0  29   0   -0.19    0.14
   0  29   0    0.29    0.62
   0 -29   0   -0.38    0.38
   0 -29   0   -0.05    0.19
   1  29   0    1.34    0.19
   1  29   0    2.15    0.67
  -1  29   0    2.39    0.76
  -1  29   0    1.38    0.24
   1 -29   0    1.77    0.29
   1 -29   0    1.34    0.48
  -1 -29   0    1.48    0.43
  -1 -29   0    1.43    0.24
   2  29   0    8.21    0.48
   2  29   0    7.74    0.96
  -2  29   0    8.12    0.53
  -2  29   0    9.45    1.15
   2 -29   0    7.74    0.81
   2 -29   0    8.55    0.62
  -2 -29   0    8.74    0.57
  -2 -29   0    9.02    0.81
   3  29   0    0.19    0.14
   3  29   0    0.43    0.48
  -3  29   0    0.05    0.19
  -3  29   0   -0.53    0.67
   3 -29   0   -0.10    0.43
   3 -29   0    0.14    0.19
  -3 -29   0    0.14    0.14
  -3 -29   0   -0.29    0.38
   4  29   0    0.33    0.48
   4  29   0    0.67    0.14
  -4  29   0    0.43    0.24
  -4  29   0    0.91    0.76
   4 -29   0    0.57    0.48
   4 -29   0    1.48    0.38
  -4 -29   0    0.72    0.19
  -4 -29   0    0.53    0.33
   5  29   0    1.67    0.53
   5  29   0    1.29    0.19
  -5  29   0    1.34    0.86
  -5  29   0    1.34    0.24
   5 -29   0    2.05    0.57
   5 -29   0    1.48    0.38
  -5 -29   0    1.19    0.19
  -5 -29   0    1.34    0.38
   6  29   0    1.72    0.19
   6  29   0    2.10    0.53
  -6  29   0    2.01    0.29
  -6  29   0    1.38    0.86
   6 -29   0    1.62    0.43
   6 -29   0    1.77    0.57
  -6 -29   0    1.72    0.24
  -6 -29   0    1.96    0.43
   7  29   0    2.24    0.24
   7  29   0    1.96    0.53
  -7  29   0    2.77    0.96
  -7  29   0    2.15    0.33
   7 -29   0    1.29    0.43
   7 -29   0    1.34    0.57
  -7 -29   0    1.81    0.38
  -7 -29   0    1.81    0.24
  -8  29   0    1.77    0.96
  -8  29   0    0.72    0.29
   8 -29   0    0.33    0.43
   8 -29   0   -0.10    0.53
   9  29   0    5.68    0.67
   9  29   0    6.21    0.38
  -9 -29   0    5.30    0.38
  -9 -29   0    6.40    0.57
  10  29   0   10.98    0.96
  10  29   0   10.27    0.57
 -10  29   0    8.93    0.67
 -10  29   0    9.26    1.34
  10 -29   0    8.55    0.96
 -10 -29   0   10.36    0.76
 -10 -29   0   10.08    0.57
  11  29   0    0.05    0.14
  11  29   0   -0.57    0.48
 -11  29   0   -0.67    0.96
 -11  29   0    0.14    0.29
  11 -29   0    0.33    0.57
  11 -29   0   -0.19    0.53
 -11 -29   0   -0.10    0.14
 -11 -29   0   -0.29    0.29
  12  29   0    7.88    0.48
  12  29   0    9.88    1.00
 -12  29   0    8.55    1.34
 -12  29   0    8.31    0.67
  12 -29   0    6.40    0.81
  12 -29   0    7.26    0.91
 -12 -29   0    8.36    0.53
 -12 -29   0    8.93    0.67
  13  29   0   -0.43    0.53
  13  29   0    0.14    0.19
 -13  29   0   -0.24    0.33
 -13  29   0   -1.19    0.91
  13 -29   0   -0.38    0.53
  13 -29   0    0.05    0.57
 -13 -29   0   -0.48    0.29
 -13 -29   0    0.24    0.19
  14  29   0   -0.19    0.48
  14  29   0   -0.10    0.19
 -14  29   0   -0.86    0.86
 -14  29   0   -0.19    0.29
  14 -29   0    0.57    0.57
  14 -29   0    0.05    0.53
 -14 -29   0    0.05    0.24
 -14 -29   0    0.00    0.29
  15  29   0   -0.05    0.43
  15  29   0    0.19    0.19
 -15  29   0    0.14    0.33
 -15  29   0    0.10    0.86
  15 -29   0    1.05    0.53
  15 -29   0    0.10    0.57
 -15 -29   0   -0.10    0.24
 -15 -29   0    0.24    0.24
  16  29   0    4.01    0.38
 -16  29   0    2.67    0.43
 -16  29   0    1.19    0.96
  16 -29   0    3.10    0.67
  16 -29   0    2.58    0.62
 -16 -29   0    3.63    0.43
 -16 -29   0    3.53    0.43
 -17  29   0    1.91    0.43
  17 -29   0    1.34    0.57
  17 -29   0    1.34    0.57
   0  30   0    1.77    0.24
   0  30   0    1.62    0.72
   0 -30   0    2.48    0.29
   0 -30   0    2.39    0.57
   1  30   0    0.53    0.62
   1  30   0    0.72    0.19
  -1  30   0    1.10    0.72
  -1  30   0    0.38    0.19
   1 -30   0    0.76    0.24
   1 -30   0    1.34    0.53
  -1 -30   0    0.96    0.19
  -1 -30   0    0.91    0.43
   2  30   0    2.01    0.67
   2  30   0    2.15    0.24
  -2  30   0    1.96    0.24
  -2  30   0    2.05    0.76
   2 -30   0    1.00    0.48
   2 -30   0    2.01    0.29
  -2 -30   0    1.58    0.24
  -2 -30   0    2.20    0.53
   3  30   0    0.10    0.14
   3  30   0    0.14    0.57
  -3  30   0   -0.19    0.67
  -3  30   0    0.10    0.19
   3 -30   0    0.14    0.43
   3 -30   0    0.05    0.19
  -3 -30   0   -0.05    0.14
  -3 -30   0    0.38    0.38
   4  30   0    0.96    0.57
   4  30   0    0.81    0.19
  -4  30   0    1.15    0.24
  -4  30   0    0.86    0.76
   4 -30   0    1.05    0.53
   4 -30   0    0.86    0.33
  -4 -30   0    0.48    0.38
  -4 -30   0    1.29    0.24
   5  30   0   13.42    1.19
   5  30   0   11.17    0.62
  -5  30   0   11.08    1.34
  -5  30   0   12.65    0.76
   5 -30   0   12.08    1.05
   5 -30   0   12.61    0.91
  -5 -30   0   12.61    0.72
  -5 -30   0   12.56    0.91
  -6  30   0   -0.43    0.81
  -6  30   0    0.14    0.19
   6 -30   0    0.76    0.53
   6 -30   0    0.62    0.33
   7  30   0    8.98    0.53
   7  30   0    8.98    0.96
  -7 -30   0    7.31    0.72
  -7 -30   0    8.02    0.53
   8  30   0    0.14    0.43
   8  30   0    0.14    0.14
  -8  30   0   -0.10    0.24
  -8  30   0    1.86    1.00
   8 -30   0    0.48    0.57
   8 -30   0   -0.10    0.48
  -8 -30   0    0.29    0.33
  -8 -30   0    0.33    0.14
   9  30   0    6.35    0.76
   9  30   0    5.78    0.38
  -9  30   0    6.26    0.53
  -9  30   0    5.97    1.24
   9 -30   0    3.20    0.76
   9 -30   0    6.06    0.81
  -9 -30   0    5.78    0.43
  -9 -30   0    5.83    0.57
  10  30   0    2.53    0.24
  10  30   0    2.77    0.62
 -10  30   0    2.48    0.38
 -10  30   0    0.05    0.96
  10 -30   0    1.96    0.62
  10 -30   0    2.05    0.67
 -10 -30   0    2.72    0.43
 -10 -30   0    2.29    0.29
  11  30   0    0.05    0.14
  11  30   0    0.24    0.53
 -11  30   0   -0.33    0.91
 -11  30   0    0.33    0.29
  11 -30   0    0.33    0.62
  11 -30   0   -0.33    0.57
 -11 -30   0   -0.14    0.14
 -11 -30   0    0.33    0.33
  12  30   0    4.44    0.76
  12  30   0    3.01    0.29
 -12  30   0    2.82    0.43
 -12  30   0    3.20    1.00
  12 -30   0    2.39    0.67
  12 -30   0    1.00    0.67
 -12 -30   0    3.15    0.43
 -12 -30   0    3.15    0.33
  13  30   0    5.68    0.43
  13  30   0    3.96    0.67
 -13  30   0    5.54    0.57
 -13  30   0    4.49    1.00
  13 -30   0    3.49    0.76
  13 -30   0    4.30    0.67
 -13 -30   0    4.30    0.48
  14  30   0    0.91    0.53
  14  30   0    2.15    0.29
 -14  30   0    2.24    0.43
 -14  30   0    0.19    0.86
  14 -30   0    1.38    0.57
  14 -30   0    1.58    0.62
 -14 -30   0    1.19    0.33
 -14 -30   0    1.72    0.29
  15  30   0   17.76    0.96
 -15  30   0   13.90    0.91
  15 -30   0   13.75    1.10
 -15 -30   0   16.52    0.91
 -15 -30   0   15.14    0.96
 -16  30   0    0.57    0.33
  16 -30   0    0.48    0.43
  16 -30   0    0.57    0.43
   0  31   0   -0.10    0.19
   0  31   0   -0.38    0.67
   0 -31   0    0.10    0.19
   0 -31   0    0.72    0.48
  -1  31   0    0.81    0.76
  -1  31   0    0.76    0.24
   1 -31   0    0.43    0.48
   1 -31   0    0.53    0.24
  -1 -31   0    0.67    0.24
  -1 -31   0    0.91    0.48
  -2  31   0    1.43    0.91
   2 -31   0    0.86    0.53
   2 -31   0    1.29    0.29
  -2 -31   0    1.91    0.72
   3 -31   0    0.33    0.57
   4  31   0    0.29    0.67
   4  31   0    1.15    0.19
  -4 -31   0    0.81    0.24
   5  31   0   11.27    0.62
   5  31   0   11.94    1.19
  -5  31   0    9.65    0.67
  -5  31   0    8.60    1.38
  -5 -31   0   10.51    0.91
  -5 -31   0   10.79    0.67
   6  31   0    3.53    0.29
   6  31   0    3.39    0.76
  -6  31   0    3.29    1.05
  -6  31   0    3.29    0.38
   6 -31   0    4.01    0.72
   6 -31   0    1.91    0.53
  -6 -31   0    2.72    0.53
  -6 -31   0    3.96    0.33
   7  31   0    5.20    0.81
   7  31   0    4.39    0.33
  -7  31   0    4.30    0.43
  -7  31   0    4.73    1.10
   7 -31   0    3.49    0.72
  -7 -31   0    4.06    0.33
  -7 -31   0    3.58    0.53
   8  31   0    0.05    0.53
   8  31   0    0.29    0.14
  -8  31   0    0.14    0.24
  -8  31   0    0.29    0.91
   8 -31   0   -0.05    0.53
   8 -31   0    0.33    0.53
  -8 -31   0   -0.05    0.33
  -8 -31   0    0.05    0.19
   9  31   0    3.20    0.67
   9  31   0    3.15    0.29
  -9  31   0    4.20    1.10
  -9  31   0    3.29    0.43
   9 -31   0    2.24    0.67
   9 -31   0    1.62    0.62
  -9 -31   0    2.96    0.29
  -9 -31   0    3.15    0.48
  10  31   0    0.24    0.53
  10  31   0    0.81    0.19
 -10  31   0    0.19    0.91
 -10  31   0    0.72    0.29
  10 -31   0   -0.72    0.57
  10 -31   0    0.48    0.57
 -10 -31   0    0.72    0.19
 -10 -31   0    0.62    0.33
  11  31   0    0.10    0.48
  11  31   0    0.33    0.19
 -11  31   0   -0.24    0.24
 -11  31   0    0.33    0.86
  11 -31   0   -0.43    0.48
  11 -31   0    0.05    0.48
 -11 -31   0    0.19    0.29
 -11 -31   0    0.48    0.19
  12  31   0   -0.10    0.19
  12  31   0    0.96    0.53
 -12  31   0    0.00    0.29
 -12  31   0   -0.62    0.76
  12 -31   0   -0.48    0.48
  12 -31   0   -0.10    0.53
 -12 -31   0    0.00    0.24
 -12 -31   0   -0.33    0.29
  13  31   0   -0.24    0.24
  13  31   0    0.00    0.53
 -13  31   0    0.24    0.62
 -13  31   0    0.05    0.29
  13 -31   0    0.14    0.48
  13 -31   0   -0.29    0.43
 -13 -31   0   -0.14    0.24
 -13 -31   0   -0.14    0.29
 -14  31   0    2.96    0.43
  14 -31   0    2.96    0.57
  14 -31   0    1.19    0.53
 -14 -31   0    3.06    0.38
 -14 -31   0    3.06    0.43
 -15  31   0    4.11    0.62
  15 -31   0    3.53    0.57
  15 -31   0    2.29    0.48
   0  32   0   -0.38    0.72
   0  32   0   -0.10    0.14
   0 -32   0    0.24    0.53
   0 -32   0    0.10    0.19
   1  32   0    0.53    0.19
   1  32   0    0.38    0.67
  -1  32   0    0.67    0.19
  -1  32   0    1.38    0.81
   1 -32   0    1.00    0.57
   1 -32   0    0.19    0.19
  -1 -32   0    0.48    0.19
  -1 -32   0    0.24    0.48
   2  32   0    0.14    0.14
   2  32   0   -0.14    0.62
  -2  32   0    0.29    0.76
  -2  32   0    0.05    0.19
   2 -32   0   -0.33    0.53
   2 -32   0    0.24    0.24
  -2 -32   0    0.14    0.19
  -2 -32   0    0.57    0.48
   3  32   0    1.29    0.67
   3  32   0    1.48    0.19
  -3  32   0    1.81    0.29
  -3  32   0    2.77    0.91
   3 -32   0    2.10    0.33
   3 -32   0    0.81    0.57
  -3 -32   0    1.58    0.53
  -3 -32   0    1.43    0.24
   4  32   0    5.83    0.91
   4  32   0    6.92    0.43
  -4  32   0    6.06    0.48
  -4  32   0    6.40    1.19
   4 -32   0    6.26    0.86
   4 -32   0    5.73    0.53
  -4 -32   0    6.35    0.48
  -4 -32   0    5.59    0.72
   5  32   0    0.14    0.57
   5  32   0    0.10    0.14
  -5  32   0   -0.14    0.19
  -5  32   0   -0.57    0.91
   5 -32   0    0.96    0.57
   5 -32   0    0.14    0.53
  -5 -32   0   -0.10    0.19
  -5 -32   0    0.10    0.38
   6  32   0    0.19    0.14
   6  32   0    0.67    0.53
  -6  32   0    0.72    0.91
  -6  32   0    0.00    0.24
   6 -32   0   -0.62    0.48
   6 -32   0    0.62    0.57
  -6 -32   0    0.24    0.19
  -6 -32   0    0.29    0.38
   7  32   0    0.76    0.57
   7  32   0    0.53    0.19
  -7  32   0    0.53    0.96
  -7  32   0    0.62    0.24
   7 -32   0    0.72    0.57
   7 -32   0   -0.10    0.48
  -7 -32   0    0.76    0.38
  -7 -32   0    0.67    0.19
   8  32   0    1.10    0.19
   8  32   0    0.38    0.57
  -8  32   0    1.00    0.29
  -8  32   0    0.91    0.91
   8 -32   0    0.96    0.62
   8 -32   0    0.19    0.43
  -8 -32   0    1.10    0.24
  -8 -32   0    0.81    0.38
   9  32   0    0.10    0.19
   9  32   0    0.38    0.53
  -9  32   0    0.05    0.91
  -9  32   0    0.43    0.24
   9 -32   0   -0.14    0.43
   9 -32   0    0.43    0.57
  -9 -32   0    0.48    0.33
  -9 -32   0    0.05    0.19
  10  32   0    0.10    0.19
  10  32   0   -0.33    0.48
 -10  32   0   -0.24    0.86
 -10  32   0   -0.33    0.24
  10 -32   0    0.19    0.43
  10 -32   0    0.00    0.53
 -10 -32   0    0.33    0.19
 -10 -32   0   -0.38    0.29
  11  32   0    3.06    0.33
  11  32   0    2.24    0.57
 -11  32   0    2.39    0.76
 -11  32   0    2.67    0.38
  11 -32   0    2.39    0.57
 -11 -32   0    2.91    0.33
 -11 -32   0    1.81    0.38
  12  32   0    1.77    0.29
 -12  32   0    1.00    0.29
 -12  32   0    0.38    0.62
  12 -32   0    1.38    0.53
 -12 -32   0    1.38    0.33
 -12 -32   0    1.81    0.33
   0  33   0    0.14    0.14
   0  33   0   -0.05    0.72
   0 -33   0    0.24    0.53
   0 -33   0   -0.05    0.19
   1  33   0    2.10    0.76
   1  33   0    2.10    0.24
  -1  33   0    1.24    0.76
  -1  33   0    2.15    0.29
   1 -33   0    1.67    0.57
   1 -33   0    2.34    0.33
  -1 -33   0    2.10    0.33
  -1 -33   0    1.29    0.57
   2  33   0    0.33    0.19
   2  33   0    0.48    0.62
  -2  33   0    0.62    0.19
  -2  33   0   -0.19    0.72
   2 -33   0   -0.05    0.53
   2 -33   0    0.38    0.24
  -2 -33   0    0.48    0.48
  -2 -33   0    0.24    0.19
   3  33   0    0.14    0.14
   3  33   0   -0.05    0.57
  -3  33   0    0.33    0.72
  -3  33   0   -0.24    0.19
   3 -33   0    0.10    0.53
   3 -33   0   -0.14    0.19
  -3 -33   0   -0.33    0.43
  -3 -33   0    0.05    0.19
   4  33   0    1.81    0.67
   4  33   0    3.01    0.29
  -4  33   0    3.87    1.05
  -4  33   0    3.10    0.33
   4 -33   0    2.05    0.62
   4 -33   0    2.63    0.38
  -4 -33   0    2.58    0.57
  -4 -33   0    2.10    0.29
   5  33   0    5.78    0.43
   5  33   0    3.92    0.81
  -5  33   0    4.73    0.43
  -5  33   0    5.01    1.05
   5 -33   0    4.25    0.43
   5 -33   0    4.06    0.72
  -5 -33   0    4.01    0.62
  -5 -33   0    5.06    0.38
   6  33   0    9.22    1.05
  -6  33   0    8.07    0.57
  -6  33   0    7.16    1.19
   6 -33   0    6.78    0.86
   6 -33   0    5.63    0.67
  -6 -33   0    7.74    0.76
  -6 -33   0    8.69    0.57
   7  33   0   -0.10    0.57
   7  33   0    0.10    0.19
  -7  33   0   -0.10    0.19
  -7  33   0   -0.14    0.81
   7 -33   0    0.48    0.53
   7 -33   0    0.19    0.38
  -7 -33   0   -0.10    0.33
  -7 -33   0    0.19    0.19
   8  33   0    2.48    0.76
   8  33   0    1.81    0.24
  -8  33   0    0.57    0.91
  -8  33   0    1.19    0.29
   8 -33   0    1.29    0.57
   8 -33   0    0.29    0.38
  -8 -33   0    1.77    0.29
  -8 -33   0    1.38    0.43
   9  33   0    0.91    0.62
   9  33   0   -0.19    0.19
  -9  33   0   -0.24    0.24
  -9  33   0    0.86    0.86
   9 -33   0    0.24    0.38
   9 -33   0    0.29    0.48
  -9 -33   0    0.53    0.38
  -9 -33   0    0.14    0.19
  10  33   0   -0.19    0.19
 -10  33   0    0.05    0.72
 -10  33   0   -0.19    0.24
  10 -33   0    0.10    0.43
  10 -33   0   -0.48    0.38
 -10 -33   0    0.05    0.29
 -10 -33   0    0.05    0.24
  11  33   0    0.33    0.24
 -11  33   0    0.14    0.24
  11 -33   0   -0.14    0.33
  11 -33   0   -0.05    0.33
 -11 -33   0   -0.05    0.29
 -11 -33   0    0.29    0.24
 -12  33   0    1.24    0.33
  12 -33   0    0.29    0.33
  12 -33   0    0.96    0.38
   0  34   0    0.48    0.62
   0  34   0    0.33    0.19
   0 -34   0    0.19    0.48
   0 -34   0    0.19    0.19
   1  34   0    3.29    0.33
   1  34   0    2.39    0.76
  -1  34   0    3.68    0.33
  -1  34   0    2.77    0.76
   1 -34   0    3.72    0.38
   1 -34   0    2.91    0.62
  -1 -34   0    3.20    0.62
  -1 -34   0    3.82    0.43
   2  34   0   -0.24    0.57
   2  34   0   -0.10    0.19
  -2  34   0    1.34    0.67
  -2  34   0    0.14    0.19
   2 -34   0    0.33    0.48
   2 -34   0    0.14    0.19
  -2 -34   0    0.14    0.43
  -2 -34   0    0.05    0.19
   3  34   0    3.20    0.29
   3  34   0    2.44    0.72
  -3  34   0    1.15    0.72
  -3  34   0    2.63    0.33
   3 -34   0    1.29    0.53
   3 -34   0    2.67    0.38
  -3 -34   0    2.53    0.33
  -3 -34   0    1.96    0.53
   4  34   0    8.64    1.10
  -4  34   0   11.56    0.72
  -4  34   0    8.74    1.15
   4 -34   0    8.69    0.91
   4 -34   0   10.89    0.76
  -4 -34   0   10.51    0.91
   5  34   0    1.91    0.67
   5  34   0    1.48    0.24
  -5  34   0    1.43    0.29
  -5  34   0    0.91    0.81
   5 -34   0    1.48    0.29
   5 -34   0    1.34    0.57
  -5 -34   0    1.62    0.48
  -5 -34   0    2.01    0.29
   6  34   0    4.73    0.96
  -6  34   0    2.67    0.96
  -6  34   0    4.44    0.43
   6 -34   0    3.58    0.62
   6 -34   0    4.35    0.48
  -6 -34   0    4.97    0.43
  -6 -34   0    3.87    0.57
   7  34   0    2.87    0.86
   7  34   0    3.34    0.33
  -7  34   0    1.62    0.86
  -7  34   0    2.58    0.33
   7 -34   0    2.05    0.48
  -7 -34   0    2.72    0.33
  -7 -34   0    1.77    0.43
  -8  34   0    2.58    0.67
   8 -34   0    3.25    0.48
  -8 -34   0    4.44    0.53
   9  34   0    0.24    0.24
  -9  34   0    0.29    0.24
   9 -34   0   -0.24    0.29
   9 -34   0    0.62    0.33
  -9 -34   0    0.38    0.24
  -9 -34   0    0.10    0.29
  10 -34   0    0.19    0.38
  10 -34   0   -0.05    0.33
   0  35   0    0.00    0.48
   0  35   0    0.00    0.19
   0 -35   0   -0.05    0.33
   0 -35   0   -0.10    0.24
   1  35   0    0.00    0.19
   1  35   0   -0.05    0.48
  -1  35   0   -0.14    0.19
  -1  35   0   -0.53    0.48
   1 -35   0    0.05    0.33
   1 -35   0    0.14    0.24
  -1 -35   0    0.00    0.19
  -1 -35   0   -0.05    0.33
   2  35   0    0.43    0.53
   2  35   0    0.96    0.24
  -2  35   0    0.96    0.53
  -2  35   0    1.10    0.29
   2 -35   0    0.62    0.38
   2 -35   0    0.62    0.29
  -2 -35   0    0.67    0.29
  -2 -35   0    0.43    0.33
   3  35   0    0.38    0.24
   3  35   0    0.10    0.48
  -3  35   0    0.24    0.24
  -3  35   0    0.76    0.53
   3 -35   0   -0.14    0.33
   3 -35   0    0.14    0.24
  -3 -35   0    0.43    0.29
  -3 -35   0    0.33    0.24
   4  35   0    0.14    0.24
   4  35   0    0.53    0.43
  -4  35   0   -0.05    0.24
  -4  35   0   -0.05    0.53
   4 -35   0   -0.24    0.24
   4 -35   0    0.10    0.33
  -4 -35   0   -0.10    0.29
  -4 -35   0    0.05    0.24
   5  35   0    0.96    0.24
  -5  35   0    0.62    0.24
  -5  35   0    0.91    0.48
   5 -35   0    0.24    0.29
   5 -35   0    0.24    0.33
  -5 -35   0    0.14    0.29
  -5 -35   0    0.43    0.29
   6  35   0    0.76    0.24
  -6  35   0    0.19    0.24
   6 -35   0   -0.19    0.33
   6 -35   0    0.38    0.29
  -6 -35   0    0.19    0.29
  -6 -35   0    0.62    0.29
  -7  35   0    2.20    0.33
   7 -35   0    1.29    0.38
  -7 -35   0    2.34    0.38
  -7 -35   0    1.29    0.33
  -8  35   0    0.38    0.29
   8 -35   0    0.05    0.33
   8 -35   0    0.00    0.29
   0  36   0    0.91    0.29
   0 -36   0    0.19    0.33
   0 -36   0    0.72    0.29
   1  36   0    0.19    0.24
  -1  36   0   -0.05    0.24
   1 -36   0   -0.24    0.33
   1 -36   0    0.24    0.24
  -1 -36   0    0.10    0.24
  -1 -36   0    0.29    0.33
   2  36   0    0.24    0.24
  -2  36   0    0.10    0.24
   2 -36   0   -0.05    0.33
   2 -36   0    0.05    0.24
  -2 -36   0    0.05    0.29
  -2 -36   0    0.38    0.33
   3  36   0    4.15    0.43
  -3  36   0    2.91    0.38
   3 -36   0    3.01    0.43
  -3 -36   0    3.39    0.48
   4  36   0    2.05    0.33
  -4  36   0    1.67    0.33
   4 -36   0    1.48    0.38
  -4 -36   0    2.34    0.43
  -5  36   0    0.57    0.29
   5 -36   0   -0.05    0.29
   5 -36   0   -0.05    0.29
 -27   0   1    0.05    0.14
 -27   0   1   -0.57    0.43
  27   0  -1    0.76    1.10
  27   0  -1   -0.24    0.14
 -26   0   1   -0.14    0.14
 -26   0   1    0.43    0.43
  26   0  -1   -1.05    1.00
  26   0  -1    0.14    0.19
 -25   0   1   -0.19    0.14
 -25   0   1   -0.53    0.43
  25   0  -1   -0.14    0.19
  25   0  -1   -1.62    0.96
 -24   0   1    0.00    0.14
 -24   0   1   -0.29    0.43
  24   0  -1    0.05    0.14
  24   0  -1   -1.43    1.00
 -23   0   1   -0.38    0.43
 -23   0   1    0.19    0.14
  23   0  -1    0.43    1.00
  23   0  -1   -0.14    0.19
 -22   0   1    0.05    0.14
 -22   0   1    0.53    0.43
  22   0  -1    0.00    1.00
  22   0  -1   -0.14    0.19
 -21   0   1    0.14    0.38
 -21   0   1   -0.05    0.14
  21   0  -1   -0.33    0.86
  21   0  -1    0.14    0.19
 -20   0   1    0.14    0.14
 -20   0   1   -0.05    0.38
  20   0  -1    0.62    0.86
  20   0  -1   -0.14    0.19
 -19   0   1    0.14    0.38
 -19   0   1    0.10    0.14
  19   0  -1   -0.62    0.86
  19   0  -1    0.14    0.19
 -18   0   1   -0.05    0.38
 -18   0   1   -0.10    0.14
  18   0  -1   -0.19    0.19
  18   0  -1    0.53    0.86
 -17   0   1   -0.10    0.14
  17   0  -1   -0.29    0.19
 -16   0   1    0.10    0.33
 -16   0   1    0.05    0.14
  16   0  -1   -0.19    0.62
  16   0  -1    0.14    0.19
 -15   0   1   -0.24    0.14
 -15   0   1    0.19    0.29
  15   0  -1    0.19    0.19
  15   0  -1   -0.38    0.53
 -14   0   1   -0.05    0.14
 -14   0   1   -0.10    0.24
  14   0  -1    0.14    0.19
  14   0  -1    0.86    0.43
 -13   0   1   -0.24    0.24
 -13   0   1    0.00    0.14
  13   0  -1   -0.19    0.19
  13   0  -1   -0.24    0.38
 -12   0   1    0.10    0.24
 -12   0   1   -0.10    0.14
  12   0  -1    0.24    0.38
  12   0  -1    0.10    0.19
 -11   0   1    0.05    0.14
 -11   0   1    0.19    0.24
  11   0  -1    0.38    0.19
  11   0  -1   -0.38    0.38
 -10   0   1    0.05    0.14
 -10   0   1    0.10    0.24
  10   0  -1    0.62    0.38
  10   0  -1    0.10    0.19
  -9   0   1    0.29    0.14
   9   0  -1    0.14    0.19
  -8   0   1    0.05    0.14
  -8   0   1    0.10    0.10
   8   0  -1   -0.05    0.14
   8   0  -1    0.05    0.14
  -7   0   1    0.19    0.10
  -7   0   1    0.29    0.14
   7   0  -1    0.38    0.10
   7   0  -1    0.24    0.10
  -6   0   1    0.19    0.10
  -6   0   1    0.33    0.10
   6   0  -1    0.24    0.10
   6   0  -1    0.33    0.10
  -5   0   1    0.10    0.10
  -5   0   1    0.00    0.05
   5   0  -1   -0.10    0.10
   5   0  -1   -0.10    0.10
  -4   0   1    0.19    0.10
  -4   0   1    0.29    0.10
   4   0  -1    0.24    0.10
   4   0  -1    0.33    0.10
  -3   0   1    0.33    0.05
  -3   0   1    0.33    0.05
   3   0  -1    0.29    0.05
   3   0  -1    0.38    0.05
  -2   0   1    0.10    0.05
  -2   0   1    0.05    0.05
   2   0  -1    0.00    0.05
   2   0  -1    0.10    0.05
  -1   0   1    0.10    0.05
  -1   0   1    0.10    0.05
   1   0  -1    0.10    0.05
   1   0  -1    0.05    0.05
   0   0   1    0.10    0.05
   0   0   1    0.05    0.05
   0   0  -1    0.05    0.05
   0   0  -1    0.10    0.05
   1   0   1    0.91    0.10
   1   0   1    0.76    0.14
  -1   0  -1    0.76    0.14
  -1   0  -1    0.67    0.10
   2   0   1    0.53    0.14
   2   0   1    0.81    0.24
  -2   0  -1    0.53    0.14
  -2   0  -1    0.38    0.24
   3   0   1   -0.19    0.19
   3   0   1   -0.62    0.29
  -3   0  -1    0.24    0.19
  -3   0  -1   -0.33    0.33
   4   0   1    0.43    0.19
   4   0   1    0.43    0.33
  -4   0  -1    0.00    0.33
  -4   0  -1    0.57    0.19
   5   0   1    0.57    0.19
   5   0   1    0.67    0.33
  -5   0  -1    0.29    0.33
  -5   0  -1    0.62    0.19
   6   0   1   -0.10    0.33
   6   0   1    0.14    0.19
  -6   0  -1    0.24    0.29
  -6   0  -1   -0.10    0.19
   7   0   1   -0.43    0.38
   7   0   1    0.05    0.19
  -7   0  -1   -0.10    0.19
  -7   0  -1   -0.14    0.29
   8   0   1    0.10    0.19
   8   0   1   -0.33    0.48
  -8   0  -1    0.05    0.33
  -8   0  -1   -0.05    0.24
   9   0   1   -0.14    0.62
  -9   0  -1   -0.14    0.33
  10   0   1    0.33    0.72
  10   0   1    0.05    0.24
 -10   0  -1    0.33    0.33
 -10   0  -1    0.14    0.38
  11   0   1   -0.10    0.24
  11   0   1   -0.05    0.67
 -11   0  -1    0.53    0.33
 -11   0  -1   -0.29    0.29
  12   0   1   -0.33    0.24
  12   0   1    0.38    0.62
 -12   0  -1   -0.05    0.19
 -12   0  -1   -0.05    0.33
  13   0   1   -0.05    0.57
  13   0   1   -0.14    0.19
 -13   0  -1   -0.33    0.29
 -13   0  -1    0.14    0.14
  14   0   1   -0.10    0.24
  14   0   1   -0.72    0.67
 -14   0  -1   -0.10    0.33
 -14   0  -1   -0.05    0.14
  15   0   1   -0.05    0.24
  15   0   1   -0.53    0.72
 -15   0  -1    0.10    0.14
 -15   0  -1    0.10    0.38
  16   0   1    0.43    0.24
  16   0   1   -0.05    0.81
 -16   0  -1    0.33    0.38
 -16   0  -1   -0.05    0.14
  17   0   1    0.00    0.29
  17   0   1   -0.62    0.86
 -17   0  -1    0.29    0.38
 -17   0  -1   -0.48    0.19
  18   0   1    0.00    0.29
  18   0   1    0.14    0.91
 -18   0  -1    0.19    0.19
 -18   0  -1   -0.05    0.38
  19   0   1    1.00    0.96
  19   0   1    0.14    0.29
 -19   0  -1    0.24    0.38
 -19   0  -1   -0.10    0.19
  20   0   1    0.05    0.24
  20   0   1   -0.05    1.00
 -20   0  -1   -0.10    0.38
 -20   0  -1   -0.05    0.19
  21   0   1    0.05    0.24
  21   0   1   -0.33    1.00
 -21   0  -1   -0.19    0.14
 -21   0  -1   -0.10    0.43
  22   0   1    0.00    0.24
  22   0   1   -0.38    1.10
 -22   0  -1    0.53    0.43
 -22   0  -1   -0.14    0.14
  24   0   1    0.00    0.24
  24   0   1    1.34    1.10
 -24   0  -1   -0.10    0.43
 -24   0  -1    0.19    0.14
  25   0   1   -0.24    0.29
  25   0   1    0.05    1.19
 -25   0  -1    0.24    0.48
 -25   0  -1    0.19    0.14
  26   0   1   -0.14    1.15
  26   0   1    0.38    0.29
 -26   0  -1    0.00    0.14
 -26   0  -1    0.33    0.48
  27   0   1    0.29    0.33
  27   0   1   -1.29    1.24
 -27   0  -1    0.19    0.19
 -27   0  -1    0.14    0.48
 -28   1   1    0.96    0.24
  28  -1  -1    1.19    0.24
 -27   1   1    8.40    0.81
 -27   1   1    8.36    0.48
  27   1  -1   10.36    1.53
  27   1  -1    9.36    0.53
 -27  -1   1    9.41    0.81
 -27  -1   1    9.74    0.53
  27  -1  -1    8.45    0.53
  27  -1  -1    9.41    1.48
 -26   1   1    2.72    0.24
 -26   1   1    2.67    0.57
  26   1  -1    2.44    0.24
  26   1  -1    3.63    1.15
 -26  -1   1    2.58    0.24
 -26  -1   1    2.63    0.53
  26  -1  -1    2.48    0.29
  26  -1  -1    0.76    1.15
 -25   1   1    0.67    0.48
 -25   1   1    0.62    0.14
  25   1  -1    0.38    0.19
  25   1  -1   -1.05    0.96
 -25  -1   1    0.38    0.14
 -25  -1   1    0.91    0.43
  25  -1  -1    0.24    1.00
  25  -1  -1    0.48    0.19
 -24   1   1    0.38    0.48
 -24   1   1   -0.05    0.14
  24   1  -1    0.10    0.14
  24   1  -1    0.00    1.00
 -24  -1   1    0.24    0.43
 -24  -1   1   -0.10    0.14
  24  -1  -1    0.05    0.19
  24  -1  -1    1.62    1.05
 -23   1   1    5.92    0.67
 -23   1   1    6.30    0.38
  23   1  -1    5.87    0.38
  23   1  -1    6.06    1.24
 -23  -1   1    6.40    0.38
 -23  -1   1    6.49    0.67
  23  -1  -1    6.54    1.29
  23  -1  -1    6.92    0.48
 -22   1   1    5.73    0.38
 -22   1   1    6.40    0.67
  22   1  -1    7.74    1.24
  22   1  -1    5.49    0.38
 -22  -1   1    5.59    0.33
 -22  -1   1    5.49    0.62
  22  -1  -1    6.83    1.24
  22  -1  -1    6.69    0.48
 -21   1   1    0.05    0.14
 -21   1   1   -0.62    0.38
  21   1  -1    0.05    0.14
  21   1  -1    0.33    0.91
 -21  -1   1    0.00    0.14
 -21  -1   1   -0.33    0.38
  21  -1  -1   -0.76    1.00
  21  -1  -1   -0.10    0.24
 -20   1   1    1.91    0.43
 -20   1   1    1.77    0.19
  20   1  -1    2.24    0.24
  20   1  -1    1.91    0.96
 -20  -1   1    2.34    0.24
 -20  -1   1    2.10    0.43
  20  -1  -1    2.48    0.96
  20  -1  -1    2.20    0.29
 -19   1   1    8.83    0.67
 -19   1   1    9.26    0.48
  19   1  -1    9.31    0.53
  19   1  -1   10.89    1.19
 -19  -1   1    9.45    0.48
 -19  -1   1    9.22    0.72
  19  -1  -1   10.41    0.62
  19  -1  -1    8.88    1.19
 -18   1   1    0.43    0.38
 -18   1   1    0.86    0.19
  18   1  -1    0.53    0.19
  18   1  -1    1.77    0.76
 -18  -1   1    0.91    0.19
 -18  -1   1    0.67    0.38
  18  -1  -1    1.15    0.24
  18  -1  -1    1.24    0.91
 -17   1   1   12.08    0.62
  17  -1  -1   13.04    0.72
  17  -1  -1    9.88    1.29
 -16   1   1    3.44    0.24
 -16   1   1    3.63    0.48
  16   1  -1    3.63    0.33
  16   1  -1    3.49    0.62
 -16  -1   1    2.77    0.38
 -16  -1   1    3.87    0.29
  16  -1  -1    3.15    0.29
  16  -1  -1    2.44    0.91
 -15   1   1    0.62    0.14
 -15   1   1    0.48    0.33
  15   1  -1    0.57    0.19
  15   1  -1    0.91    0.43
 -15  -1   1    0.96    0.24
 -15  -1   1    0.53    0.14
  15  -1  -1    0.62    0.19
  15  -1  -1    0.38    0.67
 -14   1   1   38.87    1.81
 -14   1   1   36.34    1.62
  14   1  -1   36.15    1.77
  14   1  -1   41.35    1.86
 -14  -1   1   36.24    1.67
 -14  -1   1   39.39    1.72
  14  -1  -1   36.53    1.62
  14  -1  -1   37.53    2.01
 -13   1   1   48.18    2.10
 -13   1   1   49.18    2.24
  13   1  -1   53.96    2.48
  13   1  -1   56.35    2.48
 -13  -1   1   51.57    2.24
 -13  -1   1   49.14    2.20
  13  -1  -1   46.70    2.05
  13  -1  -1   46.08    2.29
 -12   1   1    0.67    0.14
 -12   1   1    0.96    0.29
  12   1  -1    0.86    0.33
  12   1  -1    0.81    0.19
 -12  -1   1    0.86    0.24
 -12  -1   1    0.62    0.14
  12  -1  -1    0.33    0.19
  12  -1  -1    0.19    0.48
 -11   1   1    0.67    0.14
 -11   1   1    0.57    0.29
  11   1  -1    0.62    0.24
  11   1  -1    0.43    0.19
 -11  -1   1    0.57    0.24
 -11  -1   1    0.57    0.14
  11  -1  -1   -0.05    0.48
  11  -1  -1    0.62    0.19
 -10   1   1  214.11    9.17
 -10   1   1  217.31    9.26
  10   1  -1  247.44   10.60
  10   1  -1  221.61    9.50
 -10  -1   1  233.88    9.98
 -10  -1   1  247.25   10.60
  10  -1  -1  210.72    9.02
  -9   1   1   32.37    1.48
  -9   1   1   33.71    1.48
   9  -1  -1   31.47    1.53
   9  -1  -1   32.23    1.43
  -8   1   1   53.58    2.34
  -8   1   1   50.81    2.20
   8   1  -1   52.86    2.29
  -8  -1   1   51.71    2.24
  -8  -1   1   53.96    2.34
   8  -1  -1   49.23    2.15
   8  -1  -1   56.39    2.53
  -7   1   1  233.88    9.98
  -7   1   1  214.02    9.12
   7   1  -1  221.90    9.45
   7   1  -1  219.46    9.36
  -7  -1   1  221.09    9.41
  -7  -1   1  196.26    8.40
   7  -1  -1  202.32    8.64
  -6   1   1    1.58    0.14
  -6   1   1    1.38    0.10
   6   1  -1    1.29    0.10
   6   1  -1    1.53    0.14
  -6  -1   1    1.29    0.10
  -6  -1   1    1.38    0.14
   6  -1  -1    1.24    0.14
   6  -1  -1    1.53    0.14
  -5   1   1   49.09    2.10
  -5   1   1   54.96    2.39
   5   1  -1   51.81    2.24
   5   1  -1   54.96    2.34
  -5  -1   1   56.54    2.44
  -5  -1   1   52.14    2.24
   5  -1  -1   50.04    2.15
   5  -1  -1   52.48    2.24
  -4   1   1    2.44    0.19
  -4   1   1    2.29    0.14
   4   1  -1    2.34    0.14
   4   1  -1    2.34    0.14
  -4  -1   1    2.34    0.14
  -4  -1   1    2.20    0.14
   4  -1  -1    2.29    0.14
   4  -1  -1    2.29    0.14
  -3   1   1   14.13    0.62
  -3   1   1   16.33    0.72
   3   1  -1   15.66    0.67
   3   1  -1   14.80    0.67
  -3  -1   1   15.57    0.67
  -3  -1   1   15.76    0.72
   3  -1  -1   15.47    0.67
   3  -1  -1   15.85    0.72
  -2   1   1  126.01    5.35
  -2   1   1  124.49    5.30
   2   1  -1  129.45    5.54
   2   1  -1  128.88    5.49
  -2  -1   1  137.33    5.87
  -2  -1   1  125.15    5.35
   2  -1  -1  134.28    5.73
   2  -1  -1  132.56    5.63
  -1   1   1  151.99    6.45
  -1   1   1  143.16    6.11
   1   1  -1  141.96    6.06
   1   1  -1  139.34    5.92
  -1  -1   1  139.19    5.92
  -1  -1   1  148.36    6.30
   1  -1  -1  153.90    6.54
   1  -1  -1  154.62    6.59
   0   1   1   56.39    2.44
   0   1  -1   56.35    2.44
   0   1  -1   54.39    2.34
   0  -1   1   55.96    2.39
   0  -1   1   54.34    2.34
   0  -1  -1   53.67    2.29
   0  -1  -1   53.29    2.29
   1   1   1 1250.11   53.15
   1   1   1 1253.93   53.29
  -1   1  -1 1276.38   54.24
  -1   1  -1 1297.39   55.15
   1  -1   1 1282.58   54.53
   1  -1   1 1298.82   55.25
  -1  -1  -1 1310.28   55.73
  -1  -1  -1 1172.76   49.85
   2   1   1  862.86   36.72
   2   1   1  847.58   36.05
  -2   1  -1  870.97   37.05
  -2   1  -1  850.44   36.20
   2  -1   1  872.88   37.15
   2  -1   1  863.33   36.72
  -2  -1  -1  860.95   36.67
  -2  -1  -1  907.26   38.58
   3   1   1   85.57    3.72
   3   1   1   90.11    3.87
  -3   1  -1   85.19    3.68
  -3   1  -1   86.67    3.82
   3  -1   1   86.00    3.77
   3  -1   1   87.29    3.77
  -3  -1  -1   87.77    3.77
  -3  -1  -1   94.26    4.11
   4   1   1  457.40   19.53
   4   1   1  450.00   19.15
  -4   1  -1  458.31   19.53
  -4   1  -1  453.82   19.39
   4  -1   1  459.31   19.63
   4  -1   1  445.75   19.00
  -4  -1  -1  448.28   19.10
  -4  -1  -1  441.98   18.86
   5   1   1 1958.26   83.23
   5   1   1 2076.68   88.34
  -5   1  -1 2090.53   88.91
  -5   1  -1 2084.80   88.72
   5  -1   1 2053.28   87.34
   5  -1   1 2031.32   86.43
  -5  -1  -1 2069.04   88.00
  -5  -1  -1 1993.59   84.76
   6   1   1   53.62    2.48
   6   1   1   52.67    2.29
  -6   1  -1   55.87    2.58
  -6   1  -1   53.96    2.39
   6  -1   1   51.67    2.29
   6  -1   1   53.77    2.48
  -6  -1  -1   53.91    2.39
  -6  -1  -1   61.74    2.72
   7   1   1   19.58    1.10
   7   1   1   18.19    0.86
  -7   1  -1   22.63    1.29
  -7   1  -1   17.76    0.91
   7  -1   1   17.38    0.86
   7  -1   1   18.58    1.10
  -7  -1  -1   17.62    0.86
   8   1   1   39.78    1.96
   8   1   1   42.69    1.91
  -8   1  -1   40.78    1.91
  -8   1  -1   41.02    2.01
   8  -1   1   40.44    2.10
  -8  -1  -1   46.17    2.05
  -8  -1  -1   40.21    1.81
   9   1   1   65.37    3.10
  -9   1  -1   74.73    3.34
  -9   1  -1   67.19    3.06
  -9  -1  -1   68.09    3.06
  10   1   1   29.56    1.72
  10   1   1   32.04    1.48
 -10   1  -1   27.22    1.38
 -10   1  -1   28.98    1.43
 -10  -1  -1   28.03    1.38
 -10  -1  -1   28.41    1.29
  11   1   1   60.07    2.96
  11   1   1   62.79    2.77
 -11   1  -1   61.69    2.82
 -11   1  -1   61.46    2.82
 -11  -1  -1   57.40    2.63
 -11  -1  -1   59.35    2.58
  12   1   1   19.77    0.96
 -12   1  -1   18.77    1.05
 -12   1  -1   20.20    1.05
 -12  -1  -1   18.34    1.00
 -12  -1  -1   17.76    0.86
  13   1   1    0.05    0.24
  13   1   1   -0.33    0.62
 -13   1  -1   -0.57    0.33
 -13   1  -1   -0.48    0.24
 -13  -1  -1    0.05    0.14
 -13  -1  -1   -0.19    0.29
  14   1   1   12.46    0.67
  14   1   1   11.75    1.10
 -14   1  -1   13.42    0.86
 -14   1  -1   14.42    0.76
 -14  -1  -1   13.90    0.67
 -14  -1  -1   12.65    0.76
  15   1   1    0.14    0.72
  15   1   1    0.05    0.24
 -15   1  -1    0.05    0.33
 -15   1  -1    0.19    0.19
  15  -1   1    0.14    0.29
  15  -1   1    0.05    0.96
 -15  -1  -1    0.10    0.33
 -15  -1  -1    0.14    0.19
  16   1   1   46.80    2.58
  16   1   1   46.84    2.15
 -16   1  -1   48.61    2.34
 -16   1  -1   45.60    2.05
  16  -1   1   51.95    2.34
 -16  -1  -1   53.86    2.39
 -16  -1  -1   47.66    2.29
  17   1   1    0.29    0.29
  17   1   1   -0.81    0.86
 -17   1  -1    0.29    0.19
 -17   1  -1   -0.29    0.38
  17  -1   1    0.10    0.29
  17  -1   1    1.00    0.86
 -17  -1  -1   -0.19    0.38
 -17  -1  -1    0.14    0.19
  18   1   1    8.60    0.53
  18   1   1    8.88    1.24
 -18   1  -1   10.60    0.57
 -18   1  -1   10.12    0.76
  18  -1   1   11.03    0.67
  18  -1   1   10.27    1.34
 -18  -1  -1   10.31    0.53
 -18  -1  -1   10.22    0.76
  19   1   1    1.48    0.29
  19   1   1    2.24    1.05
 -19   1  -1    2.15    0.29
 -19   1  -1    1.81    0.48
  19  -1   1    1.67    0.33
  19  -1   1    1.38    1.00
 -19  -1  -1    1.91    0.48
 -19  -1  -1    1.48    0.19
  20   1   1    7.31    0.48
  20   1   1    7.93    1.29
 -20   1  -1    7.45    0.67
 -20   1  -1    8.50    0.48
  20  -1   1    6.88    1.19
  20  -1   1    7.35    0.53
 -20  -1  -1    7.26    0.43
 -20  -1  -1    8.40    0.72
  21   1   1    0.14    1.05
  21   1   1    0.38    0.24
 -21   1  -1    0.81    0.43
 -21   1  -1    0.57    0.19
  21  -1   1    0.10    1.00
  21  -1   1    0.86    0.29
 -21  -1  -1    0.62    0.43
 -21  -1  -1    0.43    0.19
  22   1   1    2.53    1.19
  22   1   1    2.82    0.33
 -22   1  -1    2.96    0.29
 -22   1  -1    3.82    0.57
  22  -1   1    2.44    1.10
  22  -1   1    2.87    0.33
 -22  -1  -1    2.87    0.24
 -22  -1  -1    3.44    0.57
 -23   1  -1    6.88    0.76
  23  -1   1    5.25    1.38
  24   1   1    5.20    0.43
  24   1   1    3.92    1.19
 -24   1  -1    4.78    0.62
 -24   1  -1    4.54    0.33
  24  -1   1    5.01    1.19
  24  -1   1    3.49    0.38
 -24  -1  -1    4.68    0.62
 -24  -1  -1    4.54    0.33
  25   1   1    0.43    1.10
  25   1   1    0.24    0.24
 -25   1  -1    0.33    0.53
 -25   1  -1    0.33    0.19
  25  -1   1    0.14    0.24
  25  -1   1   -0.48    1.05
 -25  -1  -1   -0.14    0.43
 -25  -1  -1    0.24    0.14
  26   1   1    1.05    1.10
  26   1   1    0.00    0.24
 -26   1  -1   -0.29    0.48
 -26   1  -1   -0.05    0.19
  26  -1   1    1.53    1.15
  26  -1   1    0.10    0.29
 -26  -1  -1    0.19    0.48
 -26  -1  -1    0.05    0.14
  27   1   1    1.53    1.15
  27   1   1    0.10    0.24
 -27   1  -1    0.29    0.19
 -27   1  -1    0.14    0.48
  27  -1   1    1.24    1.15
  27  -1   1    0.24    0.29
 -27  -1  -1    0.43    0.19
 -27  -1  -1    0.29    0.48
 -28   2   1    0.24    0.19
  28  -2  -1    0.19    0.19
 -27   2   1    2.10    0.53
 -27   2   1    1.43    0.19
  27   2  -1   -0.24    1.15
  27   2  -1    1.96    0.24
 -27  -2   1    1.48    0.19
 -27  -2   1    1.53    0.48
  27  -2  -1    3.58    1.24
  27  -2  -1    1.34    0.24
 -26   2   1    0.24    0.14
 -26   2   1    0.57    0.48
  26   2  -1    0.19    0.14
  26   2  -1    0.62    1.00
 -26  -2   1   -0.05    0.38
 -26  -2   1    0.19    0.14
  26  -2  -1   -1.48    1.10
  26  -2  -1    0.10    0.19
 -25   2   1   12.75    0.96
 -25   2   1   12.56    0.67
  25   2  -1   12.56    1.43
  25   2  -1   12.75    0.67
 -25  -2   1   11.51    0.86
 -25  -2   1   12.32    0.62
  25  -2  -1   13.23    0.72
  25  -2  -1    9.98    1.43
 -24   2   1    2.63    0.57
 -24   2   1    2.29    0.24
  24   2  -1    2.91    1.10
  24   2  -1    2.67    0.24
 -24  -2   1    2.20    0.48
 -24  -2   1    3.01    0.24
  24  -2  -1    2.72    0.33
  24  -2  -1    2.87    1.19
 -23   2   1   15.66    1.05
 -23   2   1   14.71    0.72
  23   2  -1   13.80    1.58
  23   2  -1   14.80    0.76
 -23  -2   1   15.23    0.76
 -23  -2   1   13.56    0.96
  23  -2  -1   16.28    0.86
  23  -2  -1   15.23    1.62
 -22   2   1    3.63    0.57
 -22   2   1    2.87    0.24
  22   2  -1    3.01    0.24
  22   2  -1    5.35    1.34
 -22  -2   1    3.01    0.24
 -22  -2   1    3.82    0.57
  22  -2  -1    3.49    0.33
  22  -2  -1    1.91    1.10
 -21   2   1    1.72    0.48
 -21   2   1    1.00    0.19
  21   2  -1    0.91    0.19
  21   2  -1    2.96    1.00
 -21  -2   1    1.43    0.43
 -21  -2   1    1.05    0.19
  21  -2  -1    1.34    0.29
  21  -2  -1    0.96    1.05
 -20   2   1    4.58    0.57
 -20   2   1    5.06    0.33
  20   2  -1    4.49    0.91
  20   2  -1    5.11    0.33
 -20  -2   1    5.06    0.33
 -20  -2   1    4.97    0.53
  20  -2  -1    5.92    0.43
  20  -2  -1    6.30    1.15
 -19   2   1    3.96    0.29
 -19   2   1    3.58    0.53
  19   2  -1    3.25    0.76
  19   2  -1    3.58    0.29
 -19  -2   1    3.68    0.29
 -19  -2   1    3.72    0.43
  19  -2  -1    3.92    0.33
  19  -2  -1    2.96    1.00
 -18   2   1   11.46    0.81
 -18   2   1   12.65    0.62
  18   2  -1   11.75    0.62
  18   2  -1   11.03    0.91
 -18  -2   1   12.18    0.62
 -18  -2   1   11.41    0.72
  18  -2  -1   11.79    0.67
  18  -2  -1   12.37    1.29
 -17   2   1    4.06    0.29
 -17   2   1    3.01    0.48
  17  -2  -1    3.34    0.33
  17  -2  -1    3.20    0.96
 -16   2   1   29.27    1.48
 -16   2   1   28.51    1.29
  16   2  -1   26.98    1.43
  16   2  -1   29.84    1.34
 -16  -2   1   28.94    1.29
 -16  -2   1   27.98    1.34
  16  -2  -1   28.08    1.81
  16  -2  -1   26.69    1.24
 -15   2   1    0.62    0.33
 -15   2   1    0.10    0.14
  15   2  -1   -0.14    0.38
  15   2  -1    0.14    0.14
 -15  -2   1   -0.14    0.24
 -15  -2   1    0.19    0.14
  15  -2  -1    0.00    0.19
  15  -2  -1    0.05    0.67
 -14   2   1   32.80    1.58
 -14   2   1   33.09    1.48
  14   2  -1   37.29    1.77
  14   2  -1   31.37    1.43
 -14  -2   1   32.33    1.43
 -14  -2   1   33.19    1.53
  14  -2  -1   29.41    1.34
  14  -2  -1   33.04    1.86
 -13   2   1   59.64    2.58
 -13   2   1   59.59    2.72
  13   2  -1   57.83    2.53
  13   2  -1   63.22    2.82
 -13  -2   1   57.49    2.48
 -13  -2   1   66.18    2.91
  13  -2  -1   61.31    3.01
  13  -2  -1   53.00    2.34
 -12   2   1   18.48    0.86
 -12   2   1   18.10    0.96
  12   2  -1   16.71    0.76
  12   2  -1   16.57    0.81
 -12  -2   1   17.52    0.81
 -12  -2   1   20.34    1.00
  12  -2  -1   16.67    1.19
  12  -2  -1   16.24    0.81
 -11   2   1  171.04    7.31
 -11   2   1  165.74    7.16
  11   2  -1  155.43    6.69
  11   2  -1  157.63    6.78
 -11  -2   1  175.67    7.54
 -11  -2   1  154.38    6.59
  11  -2  -1  155.38    6.69
  11  -2  -1  162.88    7.21
 -10   2   1   41.83    1.91
 -10   2   1   47.23    2.05
  10   2  -1   39.54    1.72
  10   2  -1   41.35    1.81
 -10  -2   1   39.25    1.72
 -10  -2   1   39.11    1.77
  10  -2  -1   40.64    2.05
  10  -2  -1   39.49    1.77
  -9   2   1   29.46    1.38
  -9   2   1   31.32    1.38
   9  -2  -1   30.37    1.38
   9  -2  -1   28.27    1.48
  -8   2   1    0.57    0.19
  -8   2   1    0.91    0.14
   8   2  -1    0.86    0.14
   8   2  -1    1.05    0.14
  -8  -2   1    0.86    0.14
  -8  -2   1    1.15    0.14
   8  -2  -1    1.05    0.19
   8  -2  -1    0.96    0.38
  -7   2   1   46.84    2.05
  -7   2   1   43.12    1.91
   7   2  -1   47.66    2.05
   7   2  -1   46.99    2.05
  -7  -2   1   50.33    2.20
  -7  -2   1   45.27    1.96
   7  -2  -1   42.88    1.96
   7  -2  -1   46.27    2.01
  -6   2   1    0.14    0.10
  -6   2   1    0.14    0.14
   6   2  -1    0.24    0.05
   6   2  -1    0.19    0.10
  -6  -2   1    0.33    0.10
  -6  -2   1    0.24    0.05
   6  -2  -1    0.14    0.24
   6  -2  -1    0.19    0.10
  -5   2   1  275.00   11.75
  -5   2   1  292.90   12.46
   5   2  -1  301.26   12.84
   5   2  -1  288.89   12.32
   5  -2  -1  262.87   11.22
   5  -2  -1  295.05   12.56
  -4   2   1   36.20    1.58
  -4   2   1   34.48    1.53
   4   2  -1   37.39    1.62
   4   2  -1   37.10    1.62
   4  -2  -1   37.01    1.62
   4  -2  -1   33.90    1.53
  -3   2   1 1240.09   52.72
  -3   2   1 1230.06   52.29
   3   2  -1 1317.44   56.01
   3   2  -1 1267.30   53.86
   3  -2  -1 1226.24   52.10
   3  -2  -1 1201.41   51.09
  -2   2   1  542.45   23.06
  -2   2   1  548.66   23.35
   2   2  -1  596.41   25.40
   2   2  -1  517.62   22.01
   2  -2  -1  518.10   22.06
   2  -2  -1  489.44   20.82
  -1   2   1  198.60    8.45
   1   2  -1  189.71    8.07
   1   2  -1  183.12    7.83
   1  -2  -1  167.51    7.16
   1  -2  -1  196.69    8.36
   0   2  -1  945.94   40.21
   0   2  -1  965.04   41.02
   0  -2   1  875.75   37.25
   0  -2  -1  859.04   36.67
   1   2   1 1011.36   43.02
   1   2   1  900.58   38.30
  -1   2  -1  900.10   38.30
  -1   2  -1  912.99   38.87
   1  -2   1  874.32   37.20
   1  -2   1  946.42   40.25
  -1  -2  -1  903.44   38.39
  -1  -2  -1  941.64   40.02
   2   2   1  874.79   37.20
   2   2   1  885.78   37.68
  -2   2  -1  842.32   35.86
  -2   2  -1  889.60   37.82
   2  -2   1  823.70   35.05
   2  -2   1  838.50   35.72
  -2  -2  -1  926.84   39.39
  -2  -2  -1  928.27   39.49
   3   2   1    0.76    0.29
   3   2   1    0.96    0.14
  -3   2  -1    0.81    0.29
  -3   2  -1    0.53    0.19
   3  -2   1    0.53    0.19
   3  -2   1    1.05    0.29
  -3  -2  -1    0.76    0.14
  -3  -2  -1    0.96    0.14
   4   2   1   94.40    4.06
   4   2   1   85.81    3.72
  -4   2  -1   86.52    3.77
  -4   2  -1   85.62    3.77
   4  -2   1   83.61    3.68
   4  -2   1   84.38    3.68
  -4  -2  -1   87.00    3.72
  -4  -2  -1   86.72    3.72
   5   2   1  198.69    8.55
   5   2   1  234.69   10.03
  -5   2  -1  218.56    9.41
  -5   2  -1  209.43    9.07
   5  -2   1  212.16    9.17
   5  -2   1  207.91    8.93
  -5  -2  -1  207.05    8.83
  -5  -2  -1  209.86    8.93
   6   2   1   60.07    2.72
   6   2   1   64.51    2.82
  -6   2  -1   61.65    2.82
  -6   2  -1   64.70    2.87
   6  -2   1   62.89    2.77
   6  -2   1   64.80    2.96
  -6  -2  -1   62.27    2.72
  -6  -2  -1   61.60    2.67
   7   2   1   26.36    1.19
   7   2   1   25.31    1.29
  -7   2  -1   26.22    1.24
  -7   2  -1   24.97    1.34
   7  -2   1   26.12    1.24
   7  -2   1   23.78    1.29
  -7  -2  -1   25.31    1.19
  -7  -2  -1   25.59    1.15
   8   2   1   14.42    0.72
   8   2   1   14.23    0.91
  -8   2  -1   13.90    0.96
   8  -2   1   13.42    0.72
  -8  -2  -1   15.14    0.81
  -8  -2  -1   14.23    0.67
   9   2   1   11.32    1.00
  -9   2  -1   15.71    1.10
  -9   2  -1   14.28    0.86
   9  -2   1   12.65    1.00
   9  -2   1   13.70    0.81
  10   2   1    6.78    0.86
  10   2   1    7.45    0.48
 -10   2  -1    6.35    0.72
 -10   2  -1    7.45    0.57
  10  -2   1    6.06    0.81
  10  -2   1    6.73    0.53
 -10  -2  -1    7.40    0.43
 -10  -2  -1    7.93    0.57
  11   2   1   29.75    1.38
  11   2   1   30.99    1.77
 -11   2  -1   29.75    1.53
 -11   2  -1   32.61    1.62
  11  -2   1   31.42    1.81
  11  -2   1   30.70    1.43
 -11  -2  -1   32.85    1.58
  12   2   1   13.56    1.10
  12   2   1   13.42    0.72
 -12   2  -1   12.27    0.76
 -12   2  -1   13.08    0.81
  12  -2   1   13.37    0.72
  12  -2   1   13.23    1.10
 -12  -2  -1   14.75    0.72
 -12  -2  -1   14.33    0.81
  13   2   1    3.53    0.72
  13   2   1    1.91    0.29
 -13   2  -1    2.29    0.43
 -13   2  -1    2.39    0.43
  13  -2   1    2.96    0.72
  13  -2   1    1.81    0.29
 -13  -2  -1    2.77    0.24
 -13  -2  -1    1.86    0.33
  14   2   1   80.84    3.92
  14   2   1   69.76    3.06
 -14   2  -1   78.41    3.58
  14  -2   1   81.18    3.58
  14  -2   1   80.56    3.92
 -14  -2  -1   75.11    3.39
 -14  -2  -1   81.27    3.53
  15   2   1    8.02    0.48
  15   2   1   10.65    1.10
 -15   2  -1    9.45    0.72
 -15   2  -1   10.17    0.62
  15  -2   1    8.31    1.05
  15  -2   1   10.31    0.62
 -15  -2  -1    8.79    0.67
 -15  -2  -1    9.12    0.48
  16   2   1    0.96    0.81
  16   2   1    0.24    0.24
 -16   2  -1    0.29    0.38
 -16   2  -1   -0.24    0.24
  16  -2   1    0.86    0.29
  16  -2   1    0.57    0.76
 -16  -2  -1    0.53    0.33
 -16  -2  -1    0.33    0.14
  17   2   1   92.45    4.54
  17   2   1   77.59    3.44
 -17   2  -1   89.06    4.06
 -17   2  -1   83.13    3.63
  17  -2   1   90.54    4.44
  17  -2   1   93.64    4.11
 -17  -2  -1   81.27    3.53
 -17  -2  -1   87.05    3.96
  18   2   1   16.95    1.53
  18   2   1   17.52    0.91
 -18   2  -1   18.29    0.91
 -18   2  -1   19.05    1.15
  18  -2   1   17.48    1.58
  18  -2   1   20.96    1.05
 -18  -2  -1   16.95    0.81
 -18  -2  -1   17.86    1.05
  19   2   1   41.40    1.91
  19   2   1   41.54    2.58
 -19   2  -1   41.16    1.86
 -19   2  -1   44.12    2.20
  19  -2   1   46.75    2.77
  19  -2   1   45.12    2.10
 -19  -2  -1   40.49    1.81
 -19  -2  -1   43.21    2.10
  20   2   1    3.77    0.38
  20   2   1    3.10    1.15
 -20   2  -1    3.34    0.29
 -20   2  -1    4.25    0.57
  20  -2   1    4.54    1.10
  20  -2   1    3.96    0.38
 -20  -2  -1    3.58    0.29
 -20  -2  -1    3.72    0.53
  21   2   1    6.11    1.29
  21   2   1    7.07    0.48
 -21   2  -1    7.07    0.43
 -21   2  -1    6.54    0.67
  21  -2   1    6.26    0.48
  21  -2   1    6.06    1.19
 -21  -2  -1    6.78    0.67
 -21  -2  -1    6.69    0.38
  22   2   1    0.43    1.10
  22   2   1    1.53    0.29
 -22   2  -1    1.34    0.48
 -22   2  -1    1.58    0.24
  22  -2   1    0.76    0.33
  22  -2   1    1.19    1.00
 -22  -2  -1    1.10    0.19
 -22  -2  -1    1.38    0.48
  23   2   1    4.01    1.53
 -23   2  -1    1.62    0.29
 -23   2  -1    1.86    0.53
  23  -2   1    0.19    1.10
  23  -2   1    1.53    0.33
 -23  -2  -1    2.10    0.76
  24   2   1    3.49    1.19
  24   2   1    3.53    0.38
 -24   2  -1    3.29    0.57
 -24   2  -1    2.96    0.29
  24  -2   1    3.87    1.10
  24  -2   1    2.10    0.33
 -24  -2  -1    2.58    0.53
 -24  -2  -1    2.53    0.24
  25   2   1    0.14    1.10
  25   2   1    0.33    0.24
 -25   2  -1    0.10    0.19
 -25   2  -1    0.57    0.53
  25  -2   1   -1.24    1.05
  25  -2   1    0.43    0.29
 -25  -2  -1    0.53    0.43
 -25  -2  -1    0.24    0.14
  26   2   1    6.73    0.48
  26   2   1    6.21    1.34
 -26   2  -1    6.92    0.43
 -26   2  -1    7.07    0.81
  26  -2   1    4.58    1.34
  26  -2   1    6.49    0.48
 -26  -2  -1    5.73    0.72
 -26  -2  -1    6.64    0.43
  27   2   1    0.19    0.24
  27   2   1    1.77    1.19
 -27   2  -1    0.48    0.19
 -27   2  -1    0.19    0.48
  27  -2   1   -0.43    1.05
  27  -2   1    0.00    0.24
 -27  -2  -1    0.43    0.48
 -27  -2  -1    0.57    0.19
 -28   3   1    1.67    0.29
  28  -3  -1    2.01    0.33
 -27   3   1    3.77    0.62
 -27   3   1    3.87    0.29
  27   3  -1    3.68    0.29
  27   3  -1    3.49    1.19
 -27  -3   1    4.11    0.57
 -27  -3   1    3.53    0.29
  27  -3  -1    4.49    0.38
  27  -3  -1    2.82    1.24
 -26   3   1    0.38    0.19
 -26   3   1    0.33    0.48
  26   3  -1    1.29    1.05
  26   3  -1    0.38    0.14
 -26  -3   1    0.14    0.43
 -26  -3   1    0.43    0.14
  26  -3  -1    0.38    1.15
  26  -3  -1    0.29    0.24
 -25   3   1   -0.10    0.14
 -25   3   1    0.29    0.43
  25   3  -1    0.00    0.14
  25   3  -1   -1.10    0.96
 -25  -3   1    0.14    0.14
 -25  -3   1    0.24    0.38
  25  -3  -1    0.62    1.05
  25  -3  -1    0.00    0.24
 -24   3   1    6.78    0.43
 -24   3   1    7.26    0.76
  24   3  -1    6.92    0.43
  24   3  -1    5.40    1.15
 -24  -3   1    6.16    0.38
 -24  -3   1    5.54    0.62
  24  -3  -1    7.40    0.53
  24  -3  -1    6.78    1.38
 -23   3   1    1.91    0.53
 -23   3   1    1.43    0.19
  23   3  -1    1.05    0.24
 -23  -3   1    1.05    0.19
  23  -3  -1    1.67    1.10
  23  -3  -1    1.72    0.29
 -22   3   1   24.54    1.15
 -22   3   1   24.54    1.43
  22   3  -1   23.49    1.77
  22   3  -1   25.69    1.19
 -22  -3   1   25.26    1.15
 -22  -3   1   27.70    1.48
  22  -3  -1   25.12    1.24
  22  -3  -1   21.39    1.91
 -21   3   1    0.67    0.19
 -21   3   1    0.81    0.43
  21   3  -1    0.29    0.76
  21   3  -1    0.62    0.19
 -21  -3   1    0.53    0.14
 -21  -3   1    1.00    0.38
  21  -3  -1    0.81    1.05
  21  -3  -1    0.81    0.24
 -20   3   1   22.87    1.29
 -20   3   1   22.44    1.05
  20   3  -1   21.15    1.38
  20   3  -1   22.97    1.05
 -20  -3   1   24.21    1.10
 -20  -3   1   22.25    1.15
  20  -3  -1   22.44    1.10
  20  -3  -1   23.68    1.86
 -19   3   1    7.07    0.43
 -19   3   1    7.45    0.67
  19   3  -1    5.92    0.72
  19   3  -1    6.88    0.38
 -19  -3   1    6.45    0.53
 -19  -3   1    7.26    0.43
  19  -3  -1    8.12    1.19
  19  -3  -1    5.83    0.43
 -18   3   1    0.33    0.43
 -18   3   1    0.29    0.19
  18   3  -1    0.00    0.43
  18   3  -1    0.29    0.14
 -18  -3   1    0.00    0.29
 -18  -3   1    0.19    0.14
  18  -3  -1    0.14    0.86
  18  -3  -1    0.14    0.24
 -17   3   1   -0.05    0.14
 -17   3   1    0.38    0.38
  17  -3  -1    1.19    0.86
  17  -3  -1    0.00    0.24
 -16   3   1    3.20    0.43
 -16   3   1    3.39    0.29
  16   3  -1    2.91    0.24
  16   3  -1    3.77    0.53
 -16  -3   1    2.67    0.29
  16  -3  -1    2.53    0.29
  16  -3  -1    4.01    0.86
 -15   3   1    6.59    0.57
 -15   3   1    7.69    0.43
  15   3  -1    7.78    0.57
  15   3  -1    6.54    0.38
  15  -3  -1    6.35    0.91
  15  -3  -1    6.35    0.43
 -14   3   1   21.25    1.15
 -14   3   1   24.35    1.10
  14   3  -1   22.16    1.00
  14   3  -1   22.30    1.05
  14  -3  -1   20.91    1.43
  14  -3  -1   21.11    1.00
 -13   3   1    2.24    0.33
 -13   3   1    2.05    0.19
  13   3  -1    2.44    0.19
  13   3  -1    2.44    0.24
  13  -3  -1    1.81    0.67
  13  -3  -1    2.01    0.29
 -12   3   1    7.35    0.53
 -12   3   1    8.07    0.43
  12   3  -1    8.40    0.43
  12   3  -1    7.88    0.43
 -12  -3   1    8.98    0.53
 -12  -3   1    7.26    0.48
  12  -3  -1    7.93    0.86
  12  -3  -1    7.88    0.48
 -11   3   1    7.31    0.38
 -11   3   1    7.50    0.53
  11   3  -1    9.02    0.48
  11   3  -1    8.50    0.43
 -11  -3   1    7.93    0.43
 -11  -3   1    7.93    0.48
  11  -3  -1    8.17    0.48
  11  -3  -1    7.97    0.91
 -10   3   1  116.13    5.01
 -10   3   1  117.99    5.16
  10   3  -1  124.10    5.35
  10   3  -1  115.84    4.97
 -10  -3   1  116.18    4.97
 -10  -3   1  108.78    4.68
  10  -3  -1  120.67    5.44
  10  -3  -1  130.03    5.59
  -9   3   1   29.70    1.43
  -9   3   1   28.51    1.29
   9   3  -1   28.13    1.24
  -9  -3   1   27.60    1.24
   9  -3  -1   32.23    1.48
   9  -3  -1   29.99    1.62
  -8   3   1    0.72    0.24
  -8   3   1    0.86    0.19
   8   3  -1    1.10    0.14
   8   3  -1    1.00    0.10
  -8  -3   1    1.19    0.19
  -8  -3   1    0.96    0.10
   8  -3  -1    0.53    0.48
   8  -3  -1    1.24    0.19
  -7   3   1   -0.05    0.19
  -7   3   1    0.24    0.14
   7   3  -1    0.10    0.10
   7   3  -1    0.05    0.10
  -7  -3   1   -0.05    0.05
  -7  -3   1    0.10    0.10
   7  -3  -1   -0.48    0.38
   7  -3  -1    0.14    0.14
  -6   3   1    6.16    0.38
  -6   3   1    5.25    0.33
   6   3  -1    5.20    0.24
   6   3  -1    4.87    0.24
  -6  -3   1    5.06    0.24
  -6  -3   1    5.06    0.29
   6  -3  -1    5.16    0.29
   6  -3  -1    5.25    0.48
  -5   3   1    0.48    0.14
  -5   3   1    0.53    0.19
   5   3  -1    0.57    0.10
   5   3  -1    0.57    0.10
  -5  -3   1    0.67    0.10
  -5  -3   1    0.53    0.10
   5  -3  -1    0.38    0.29
   5  -3  -1    0.67    0.14
  -4   3   1   48.56    2.15
  -4   3   1   49.28    2.15
   4   3  -1   49.28    2.15
   4   3  -1   50.14    2.15
  -4  -3   1   48.94    2.10
  -4  -3   1   50.90    2.20
   4  -3  -1   48.51    2.10
   4  -3  -1   50.90    2.29
  -3   3   1   21.77    1.00
  -3   3   1   22.40    1.00
   3   3  -1   21.73    0.96
  -3  -3   1   19.86    0.91
  -3  -3   1   21.73    0.96
   3  -3  -1   21.06    0.96
   3  -3  -1   21.58    1.05
  -2   3   1  319.69   13.61
  -2   3   1  331.49   14.13
   2   3  -1  331.39   14.13
   2   3  -1  337.12   14.37
  -2  -3   1  337.98   14.37
  -2  -3   1  340.61   14.52
   2  -3  -1  339.70   14.47
   2  -3  -1  298.59   12.75
  -1   3   1    0.38    0.05
  -1   3   1    0.38    0.14
   1   3  -1    0.53    0.10
   1   3  -1    0.33    0.10
  -1  -3   1    0.38    0.10
  -1  -3   1    0.48    0.10
   1  -3  -1    0.43    0.10
   1  -3  -1    0.33    0.10
   0   3   1   49.95    2.15
   0   3   1   59.69    2.53
   0   3  -1   56.97    2.48
   0   3  -1   56.68    2.44
   0  -3   1   56.54    2.44
   0  -3   1   56.54    2.44
   0  -3  -1   59.83    2.53
   0  -3  -1   55.58    2.39
   1   3   1   14.95    0.67
   1   3   1   14.66    0.62
  -1   3  -1   15.04    0.72
  -1   3  -1   14.23    0.67
   1  -3   1   14.99    0.72
   1  -3   1   14.47    0.67
  -1  -3  -1   13.51    0.57
  -1  -3  -1   15.33    0.67
   2   3   1   88.39    3.77
   2   3   1   80.51    3.44
  -2   3  -1   76.16    3.34
  -2   3  -1   80.94    3.49
   2  -3   1   82.37    3.58
   2  -3   1   76.11    3.29
  -2  -3  -1   85.71    3.68
  -2  -3  -1   85.66    3.68
   3   3   1  475.17   20.20
   3   3   1  473.21   20.15
  -3   3  -1  536.72   22.87
  -3   3  -1  512.37   21.87
   3  -3   1  505.68   21.58
   3  -3   1  536.24   22.87
  -3  -3  -1  523.83   22.25
  -3  -3  -1  578.26   24.59
   4   3   1   14.28    0.62
   4   3   1   17.86    0.81
  -4   3  -1   15.66    0.76
  -4   3  -1   15.71    0.86
   4  -3   1   15.85    0.81
   4  -3   1   16.47    0.86
  -4  -3  -1   15.85    0.72
  -4  -3  -1   17.43    0.76
   5   3   1   18.53    0.81
  -5   3  -1   21.06    1.00
  -5   3  -1   22.06    1.15
   5  -3   1   20.87    1.00
   5  -3   1   20.72    1.05
  -5  -3  -1   20.68    0.91
  -5  -3  -1   21.39    0.96
   6   3   1    1.29    0.24
   6   3   1    1.53    0.14
  -6   3  -1    1.34    0.38
  -6   3  -1    1.62    0.24
   6  -3   1    1.10    0.33
   6  -3   1    1.81    0.29
  -6  -3  -1    1.72    0.14
  -6  -3  -1    1.96    0.19
   7   3   1    2.72    0.24
   7   3   1    2.58    0.33
  -7   3  -1    3.39    0.53
  -7   3  -1    2.87    0.33
   7  -3   1    3.15    0.33
   7  -3   1    2.58    0.48
  -7  -3  -1    3.39    0.19
  -7  -3  -1    3.01    0.24
   8   3   1    1.15    0.38
   8   3   1    1.38    0.24
  -8  -3  -1    1.53    0.24
  -8  -3  -1    1.34    0.14
   9   3   1    4.82    0.57
  -9   3  -1    6.73    0.86
  -9   3  -1    6.02    0.53
   9  -3   1    6.16    0.53
   9  -3   1    5.30    0.72
  -9  -3  -1    6.11    0.43
  10   3   1   23.21    1.29
  10   3   1   23.64    1.10
 -10   3  -1   28.36    1.67
 -10   3  -1   25.02    1.29
  10  -3   1   24.26    1.43
  10  -3   1   24.07    1.19
 -10  -3  -1   24.73    1.10
 -10  -3  -1   24.93    1.19
  11   3   1   21.58    1.29
  11   3   1   20.06    0.96
 -11   3  -1   22.16    1.19
 -11   3  -1   24.31    1.43
  11  -3   1   22.59    1.15
  11  -3   1   19.77    1.29
 -11  -3  -1   22.78    1.15
 -11  -3  -1   21.20    0.96
  12   3   1   58.21    2.58
  12   3   1   64.56    3.10
 -12   3  -1   64.18    2.96
 -12   3  -1   57.68    2.72
  12  -3   1   63.94    3.10
  12  -3   1   63.08    2.82
 -12  -3  -1   69.00    3.10
 -12  -3  -1   60.12    2.63
  13   3   1   18.91    0.91
  13   3   1   18.96    1.29
 -13   3  -1   20.53    1.15
 -13   3  -1   18.72    1.10
  13  -3   1   19.48    1.00
  13  -3   1   17.76    1.24
 -13  -3  -1   21.44    1.10
 -13  -3  -1   19.24    0.91
  14   3   1   53.86    2.39
  14   3   1   60.07    3.01
 -14   3  -1   60.93    2.82
 -14   3  -1   58.45    2.72
  14  -3   1   59.02    3.01
  14  -3   1   55.92    2.53
 -14  -3  -1   57.16    2.48
 -14  -3  -1   60.74    2.77
  15   3   1    7.31    1.00
  15   3   1    6.54    0.43
 -15   3  -1    6.88    0.62
 -15   3  -1    5.83    0.57
  15  -3   1    6.59    0.96
  15  -3   1    7.02    0.48
 -15  -3  -1    6.02    0.33
 -15  -3  -1    6.26    0.53
  16   3   1    2.34    0.86
  16   3   1    1.67    0.29
 -16   3  -1    1.91    0.38
 -16   3  -1    1.19    0.43
  16  -3   1    1.62    0.29
  16  -3   1    1.58    0.81
 -16  -3  -1    1.86    0.19
 -16  -3  -1    1.62    0.38
  17   3   1   18.96    0.96
  17   3   1   16.47    1.43
 -17   3  -1   19.82    1.00
 -17   3  -1   18.34    1.10
  17  -3   1   20.34    1.05
  17  -3   1   16.76    1.43
 -17  -3  -1   17.76    1.00
 -17  -3  -1   17.72    0.86
  18   3   1   26.07    1.86
  18   3   1   26.45    1.29
 -18   3  -1   24.78    1.19
 -18   3  -1   28.08    1.53
  18  -3   1   25.79    1.86
  18  -3   1   27.17    1.34
 -18  -3  -1   24.11    1.29
 -18  -3  -1   24.26    1.10
  19   3   1   12.70    1.38
 -19   3  -1   13.94    0.72
 -19   3  -1   14.37    1.00
  19  -3   1   13.80    1.38
  19  -3   1   16.19    0.86
 -19  -3  -1   14.85    0.72
 -19  -3  -1   15.38    0.96
  20   3   1    0.67    0.96
  20   3   1    0.81    0.29
 -20   3  -1    0.86    0.19
 -20   3  -1    0.38    0.43
  20  -3   1   -0.05    0.91
  20  -3   1    0.48    0.29
 -20  -3  -1    0.57    0.19
 -20  -3  -1    0.67    0.38
  21   3   1    0.67    0.24
  21   3   1    1.48    1.10
 -21   3  -1    0.96    0.19
 -21   3  -1    0.29    0.43
  21  -3   1    1.05    0.29
  21  -3   1    0.00    0.96
 -21  -3  -1    0.86    0.19
 -21  -3  -1    0.81    0.43
  22   3   1    3.68    1.15
  22   3   1    2.44    0.29
 -22   3  -1    3.58    0.57
 -22   3  -1    3.39    0.33
  22  -3   1    3.01    0.38
  22  -3   1    4.82    1.10
 -22  -3  -1    2.72    0.24
 -22  -3  -1    2.63    0.53
  23   3   1    0.05    1.15
 -23   3  -1    0.76    0.48
 -23   3  -1    1.10    0.24
  23  -3   1    0.48    0.33
  23  -3   1    1.43    1.05
 -23  -3  -1    0.72    0.48
  24   3   1    6.45    1.29
  24   3   1    5.78    0.43
 -24   3  -1    6.11    0.72
 -24   3  -1    5.25    0.38
  24  -3   1    4.25    1.15
  24  -3   1    4.92    0.48
 -24  -3  -1    5.40    0.33
 -24  -3  -1    6.21    0.67
  25   3   1    8.31    1.48
  25   3   1    7.45    0.48
 -25   3  -1    8.69    0.86
 -25   3  -1    7.64    0.48
  25  -3   1    7.88    1.38
  25  -3   1    6.54    0.53
 -25  -3  -1    8.17    0.81
 -25  -3  -1    7.69    0.43
  26   3   1    1.00    1.19
  26   3   1    1.00    0.19
 -26   3  -1    1.67    0.57
 -26   3  -1    0.91    0.19
  26  -3   1    1.19    0.29
  26  -3   1    0.81    1.15
 -26  -3  -1    1.53    0.53
 -26  -3  -1    1.05    0.19
  27   3   1    0.48    1.15
  27   3   1    1.10    0.24
 -27   3  -1    1.00    0.24
 -27   3  -1    0.14    0.53
  27  -3   1    0.96    0.29
  27  -3   1    0.53    1.19
 -27  -3  -1    0.96    0.19
 -27  -3  -1    0.91    0.48
 -27   4   1    2.48    0.62
 -27   4   1    2.29    0.24
  27   4  -1    2.05    0.24
  27   4  -1    2.20    1.10
 -27  -4   1    1.96    0.57
 -27  -4   1    2.15    0.24
  27  -4  -1    2.77    0.33
  27  -4  -1    1.10    1.15
 -26   4   1    0.96    0.19
 -26   4   1    1.19    0.53
  26   4  -1    0.76    0.19
  26   4  -1   -0.43    1.00
 -26  -4   1    0.91    0.19
  26  -4  -1    1.24    0.29
  26  -4  -1    0.62    1.05
 -25   4   1    1.24    0.19
 -25   4   1    1.96    0.53
  25   4  -1    1.58    0.19
  25   4  -1    1.72    1.00
  25  -4  -1    1.62    1.10
  25  -4  -1    2.15    0.33
 -24   4   1    0.00    0.48
 -24   4   1    0.00    0.19
  24   4  -1    0.72    0.96
  24   4  -1    0.00    0.14
  24  -4  -1    0.48    1.10
  24  -4  -1   -0.05    0.24
 -23   4   1    1.81    0.24
 -23   4   1    2.53    0.57
  23  -4  -1    3.34    1.15
  23  -4  -1    2.10    0.33
 -22   4   1   56.73    2.48
 -22   4   1   58.78    2.87
  22   4  -1   55.15    2.44
  22   4  -1   57.92    2.96
 -22  -4   1   59.40    2.77
 -22  -4   1   50.81    2.24
  22  -4  -1   55.15    2.48
  22  -4  -1   58.92    3.39
 -21   4   1    8.98    0.81
 -21   4   1    8.60    0.48
  21   4  -1    8.02    0.48
  21   4  -1    7.88    0.86
 -21  -4   1    8.40    0.62
 -21  -4   1    8.12    0.43
  21  -4  -1    7.07    1.29
  21  -4  -1    7.31    0.48
 -20   4   1    3.34    0.29
 -20   4   1    2.58    0.53
  20   4  -1    2.87    0.24
  20   4  -1    2.20    0.53
 -20  -4   1    3.01    0.38
 -20  -4   1    2.96    0.24
  20  -4  -1    2.53    0.33
  20  -4  -1    2.39    1.00
 -19   4   1    0.53    0.43
 -19   4   1    1.29    0.19
  19   4  -1    1.15    0.19
  19   4  -1    0.91    0.48
 -19  -4   1    1.15    0.19
 -19  -4   1    1.38    0.33
  19  -4  -1   -0.48    0.91
  19  -4  -1    1.05    0.29
 -18   4   1    2.10    0.24
 -18   4   1    2.20    0.48
  18   4  -1    1.34    0.48
  18   4  -1    1.91    0.19
 -18  -4   1    2.72    0.33
 -18  -4   1    2.01    0.19
  18  -4  -1    3.01    0.96
  18  -4  -1    2.34    0.33
 -17   4   1    1.34    0.57
 -17   4   1    1.29    0.24
  17   4  -1    1.38    0.24
  17   4  -1    2.20    0.43
 -17  -4   1    1.24    0.19
 -17  -4   1    1.86    0.33
  17  -4  -1    1.43    0.29
  17  -4  -1    1.58    1.00
 -16   4   1   20.91    1.00
 -16   4   1   20.10    1.15
  16   4  -1   21.58    1.10
  16   4  -1   20.29    0.96
 -16  -4   1   22.30    1.10
 -16  -4   1   20.58    0.96
  16  -4  -1   18.77    0.96
  16  -4  -1   19.24    1.48
 -15   4   1   17.67    1.00
 -15   4   1   17.67    0.86
  15   4  -1   17.62    0.86
  15   4  -1   17.24    0.86
 -15  -4   1   17.72    0.81
 -15  -4   1   19.72    1.00
  15  -4  -1   16.57    0.86
  15  -4  -1   15.90    1.29
 -14   4   1    5.92    0.38
 -14   4   1    6.30    0.57
  14   4  -1    6.06    0.33
  14   4  -1    5.63    0.33
 -14  -4   1    6.06    0.43
 -14  -4   1    5.73    0.33
  14  -4  -1    6.78    0.43
  14  -4  -1    6.35    0.86
 -13   4   1    0.62    0.33
 -13   4   1    0.72    0.14
  13   4  -1    0.76    0.14
  13   4  -1    0.96    0.19
 -13  -4   1    0.86    0.24
 -13  -4   1    0.76    0.14
  13  -4  -1    0.57    0.24
  13  -4  -1    1.48    0.67
 -12   4   1   28.94    1.43
 -12   4   1   28.22    1.29
  12   4  -1   29.37    1.34
  12   4  -1   30.85    1.38
 -12  -4   1   28.46    1.29
 -12  -4   1   29.32    1.34
  12  -4  -1   30.27    1.72
  12  -4  -1   31.23    1.43
 -11   4   1   76.16    3.39
 -11   4   1   76.26    3.34
  11   4  -1   73.82    3.20
  11   4  -1   74.01    3.20
 -11  -4   1   71.72    3.10
 -11  -4   1   70.29    3.06
  11  -4  -1   85.47    3.72
  11  -4  -1   75.78    3.58
 -10   4   1   17.38    0.91
 -10   4   1   17.19    0.96
  10   4  -1   15.66    0.72
  10   4  -1   14.95    0.72
 -10  -4   1   15.52    0.72
 -10  -4   1   15.18    0.72
  10  -4  -1   18.00    0.91
  10  -4  -1   16.19    1.15
  -9   4   1   62.70    2.82
   9   4  -1   68.57    2.96
   9   4  -1   71.01    3.06
  -9  -4   1   66.47    2.87
   9  -4  -1   65.08    3.10
   9  -4  -1   70.48    3.10
  -8   4   1    2.01    0.33
  -8   4   1    2.05    0.38
   8  -4  -1    2.72    0.57
   8  -4  -1    2.29    0.24
  -7   4   1   18.91    0.96
  -7   4   1   21.49    1.05
   7   4  -1   21.39    0.96
   7   4  -1   20.29    0.91
  -7  -4   1   21.20    0.96
  -7  -4   1   20.87    0.96
   7  -4  -1   20.44    0.96
   7  -4  -1   22.16    1.19
  -6   4   1   10.74    0.57
  -6   4   1   11.13    0.62
   6   4  -1   10.89    0.53
   6   4  -1   11.08    0.53
  -6  -4   1   10.98    0.53
  -6  -4   1   11.36    0.53
   6  -4  -1   10.08    0.53
   6  -4  -1   10.74    0.67
  -5   4   1    0.19    0.14
  -5   4   1   -0.05    0.29
   5   4  -1    0.14    0.10
   5   4  -1    0.24    0.05
  -5  -4   1    0.14    0.05
  -5  -4   1    0.14    0.05
   5  -4  -1    0.10    0.14
   5  -4  -1    0.10    0.29
  -4   4   1    3.77    0.29
  -4   4   1    3.68    0.38
   4   4  -1    3.68    0.19
   4   4  -1    3.58    0.24
  -4  -4   1    3.96    0.24
  -4  -4   1    3.53    0.19
   4  -4  -1    3.44    0.24
   4  -4  -1    3.29    0.33
  -3   4   1   24.35    1.10
  -3   4   1   23.59    1.10
   3   4  -1   25.12    1.10
   3   4  -1   24.73    1.10
  -3  -4   1   24.78    1.10
  -3  -4   1   24.78    1.10
   3  -4  -1   24.07    1.10
   3  -4  -1   24.93    1.10
  -2   4   1  390.03   16.62
  -2   4   1  389.79   16.62
   2   4  -1  433.19   18.43
   2   4  -1  406.02   17.29
  -2  -4   1  422.07   18.00
  -2  -4   1  422.59   18.00
   2  -4  -1  401.01   17.09
   2  -4  -1  388.31   16.57
  -1   4   1   61.41    2.63
  -1   4   1   63.94    2.72
   1   4  -1   65.66    2.82
   1   4  -1   67.76    2.91
  -1  -4   1   66.85    2.87
  -1  -4   1   69.00    2.96
   1  -4  -1   66.42    2.87
   1  -4  -1   68.33    2.91
   0   4   1  114.70    4.87
   0   4   1  110.83    4.73
   0   4  -1  102.76    4.44
   0   4  -1  104.77    4.49
   0  -4   1  105.34    4.54
   0  -4   1   91.97    3.96
   0  -4  -1  102.28    4.35
   0  -4  -1  103.38    4.39
   1   4   1  952.15   40.49
   1   4   1  940.69   39.97
  -1   4  -1  918.72   39.11
  -1   4  -1  891.03   37.91
   1  -4   1  915.86   38.96
   1  -4   1  936.39   39.82
  -1  -4  -1  985.57   41.88
  -1  -4  -1  965.04   41.02
   2   4   1    3.58    0.19
   2   4   1    3.44    0.19
  -2   4  -1    3.34    0.24
  -2   4  -1    3.53    0.29
   2  -4   1    3.29    0.29
   2  -4   1    3.34    0.29
  -2  -4  -1    4.20    0.19
  -2  -4  -1    3.58    0.19
   3   4   1 1031.42   43.84
   3   4   1  997.99   42.40
  -3   4  -1 1054.81   44.89
  -3   4  -1 1069.62   45.55
   3  -4   1 1060.54   45.17
   3  -4   1 1007.54   42.88
  -3  -4  -1 1086.33   46.17
  -3  -4  -1  918.72   39.06
   4   4   1   37.20    1.62
   4   4   1   36.72    1.58
  -4   4  -1   37.96    1.72
  -4   4  -1   36.67    1.72
   4  -4   1   36.62    1.67
   4  -4   1   34.43    1.58
  -4  -4  -1   31.71    1.38
  -4  -4  -1   36.00    1.58
   5   4   1   89.44    3.82
   5   4   1  108.54    4.63
  -5   4  -1   94.12    4.15
  -5   4  -1   94.36    4.11
   5  -4   1   94.55    4.15
   5  -4   1   90.68    4.01
  -5  -4  -1   95.84    4.11
  -5  -4  -1   97.46    4.15
   6   4   1   60.31    2.63
   6   4   1   72.53    3.15
  -6   4  -1   63.41    2.82
  -6   4  -1   62.84    2.91
   6  -4   1   65.66    2.96
   6  -4   1   60.02    2.67
  -6  -4  -1   69.72    3.01
  -6  -4  -1   66.37    2.87
   7   4   1   75.68    3.29
   7   4   1   73.58    3.20
  -7   4  -1   72.06    3.34
  -7   4  -1   71.05    3.15
   7  -4   1   68.52    3.06
   7  -4   1   69.57    3.15
  -7  -4  -1   70.29    3.01
  -7  -4  -1   74.78    3.25
   8   4   1    0.33    0.19
   8   4   1    0.57    0.33
  -8  -4  -1    0.38    0.14
  -8  -4  -1    0.53    0.24
   9   4   1    3.49    0.48
   9   4   1    2.53    0.29
  -9   4  -1    2.34    0.72
  -9   4  -1    2.53    0.43
   9  -4   1    2.63    0.67
   9  -4   1    3.01    0.43
  -9  -4  -1    3.25    0.33
  -9  -4  -1    2.82    0.24
  10   4   1    0.14    0.19
  10   4   1    0.53    0.43
 -10   4  -1    0.24    0.38
 -10   4  -1    0.48    0.67
  10  -4   1    0.24    0.62
  10  -4   1    0.19    0.33
 -10  -4  -1    0.72    0.14
 -10  -4  -1    0.33    0.24
  11   4   1   -0.14    0.38
  11   4   1    0.24    0.19
 -11   4  -1    0.48    0.33
 -11   4  -1   -0.57    0.62
  11  -4   1    0.24    0.29
  11  -4   1    0.05    0.62
 -11  -4  -1    0.38    0.24
 -11  -4  -1    0.24    0.14
  12   4   1    5.30    0.57
  12   4   1    6.06    0.38
 -12   4  -1    5.44    0.53
 -12   4  -1    4.25    0.72
  12  -4   1    4.58    0.72
  12  -4   1    6.21    0.53
 -12  -4  -1    5.73    0.43
 -12  -4  -1    5.92    0.33
  13   4   1   52.38    2.34
  13   4   1   43.45    2.15
 -13   4  -1   48.80    2.34
 -13   4  -1   47.03    2.34
  13  -4   1   49.95    2.29
  13  -4   1   45.84    2.39
 -13  -4  -1   49.09    2.15
 -13  -4  -1   48.94    2.24
  14   4   1   15.95    1.15
  14   4   1   18.05    0.91
 -14   4  -1   15.14    0.96
 -14   4  -1   16.33    1.00
  14  -4   1   16.14    1.24
  14  -4   1   15.71    0.86
 -14  -4  -1   17.62    0.81
 -14  -4  -1   17.62    0.96
  15   4   1    0.91    0.24
  15   4   1    0.24    0.72
 -15   4  -1   -0.05    0.38
 -15   4  -1    0.19    0.43
  15  -4   1    0.72    0.29
  15  -4   1    0.43    0.67
 -15  -4  -1    0.38    0.33
 -15  -4  -1    0.62    0.14
  16   4   1    1.43    0.81
  16   4   1    0.38    0.24
 -16   4  -1    0.96    0.53
  16  -4   1    0.24    0.33
 -16  -4  -1    0.62    0.14
 -16  -4  -1    0.53    0.38
  17   4   1   32.33    2.24
  17   4   1   29.99    1.43
 -17   4  -1   25.07    1.43
  17  -4   1   27.03    1.34
  17  -4   1   25.31    1.77
 -17  -4  -1   26.02    1.34
 -17  -4  -1   26.69    1.24
  18   4   1   22.63    1.77
  18   4   1   28.70    1.34
 -18   4  -1   26.22    1.34
 -18   4  -1   25.02    1.43
  18  -4   1   27.27    1.34
  18  -4   1   24.07    1.77
 -18  -4  -1   23.54    1.24
 -18  -4  -1   25.79    1.19
  19   4   1   55.82    3.10
  19   4   1   66.33    2.96
 -19   4  -1   56.44    2.77
  19  -4   1   60.69    2.72
  19  -4   1   55.06    3.06
 -19  -4  -1   56.54    2.48
 -19  -4  -1   53.77    2.53
  20   4   1   12.56    1.43
  20   4   1   13.94    0.76
 -20   4  -1   11.36    1.15
  20  -4   1   13.13    0.76
  20  -4   1    9.69    1.29
 -20  -4  -1   12.13    0.81
 -20  -4  -1   12.61    0.62
  21   4   1    0.14    0.19
  21   4   1   -1.00    1.00
  21  -4   1    0.29    0.91
  21  -4   1   -0.10    0.29
 -21  -4  -1    0.43    0.38
 -21  -4  -1   -0.10    0.14
  22   4   1   14.42    0.76
  22   4   1   16.38    1.72
  22  -4   1   14.47    0.81
  22  -4   1   12.56    1.43
 -22  -4  -1   15.04    1.00
 -22  -4  -1   14.23    0.72
  23   4   1    0.67    1.15
  23   4   1    0.10    0.19
 -23   4  -1    0.14    0.24
  23  -4   1   -0.05    0.29
  23  -4   1    0.05    1.00
 -23  -4  -1   -0.48    0.43
 -23  -4  -1   -0.05    0.14
  24   4   1   12.13    1.53
  24   4   1   11.32    0.62
 -24   4  -1    9.50    1.00
 -24   4  -1   12.22    0.67
  24  -4   1   11.08    0.72
  24  -4   1   10.03    1.43
 -24  -4  -1   11.94    0.91
 -24  -4  -1   11.75    0.62
  25   4   1   22.35    1.10
  25   4   1   21.77    2.01
 -25   4  -1   25.12    1.19
 -25   4  -1   22.11    1.43
  25  -4   1   20.34    1.05
  25  -4   1   20.34    1.96
 -25  -4  -1   22.97    1.10
 -25  -4  -1   24.35    1.43
  26   4   1   14.33    1.77
  26   4   1   12.61    0.67
 -26   4  -1   12.32    0.67
 -26   4  -1   12.32    1.05
  26  -4   1   11.94    1.62
  26  -4   1   10.98    0.67
 -26  -4  -1   11.70    0.96
 -26  -4  -1   13.23    0.67
  27   4   1    2.44    0.29
  27   4   1    1.72    1.24
 -27   4  -1    1.91    0.57
 -27   4  -1    2.20    0.29
  27  -4   1    1.81    1.15
  27  -4   1    1.86    0.33
 -27  -4  -1    2.58    0.57
 -27  -4  -1    2.01    0.24
 -27   5   1    1.77    0.24
 -27   5   1    2.77    0.62
  27   5  -1    1.96    0.24
  27   5  -1    2.72    1.10
 -27  -5   1    1.81    0.19
 -27  -5   1    2.44    0.53
  27  -5  -1    1.67    1.10
  27  -5  -1    2.91    0.38
 -26   5   1    0.00    0.14
 -26   5   1    0.81    0.48
  26   5  -1    0.57    0.19
  26   5  -1   -0.10    1.00
 -26  -5   1    0.48    0.14
 -26  -5   1    0.43    0.43
  26  -5  -1   -1.05    1.00
  26  -5  -1    0.62    0.29
 -25   5   1    1.15    0.53
 -25   5   1    0.53    0.19
  25   5  -1    0.19    0.14
  25   5  -1    1.43    1.00
 -25  -5   1    0.19    0.43
 -25  -5   1    0.43    0.14
  25  -5  -1   -0.48    1.00
  25  -5  -1    0.29    0.29
 -24   5   1    2.87    0.29
 -24   5   1    4.82    0.67
  24   5  -1    3.01    0.91
  24   5  -1    3.25    0.29
 -24  -5   1    4.68    0.57
 -24  -5   1    3.06    0.24
  24  -5  -1    3.15    0.38
  24  -5  -1    4.25    1.19
 -23   5   1    4.11    0.29
 -23   5   1    5.20    0.67
  23  -5  -1    2.20    1.10
  23  -5  -1    3.87    0.38
 -22   5   1   10.93    0.57
 -22   5   1   12.32    0.96
  22   5  -1   12.22    0.62
  22   5  -1   10.65    0.96
 -22  -5   1   11.36    0.57
 -22  -5   1   11.60    0.76
  22  -5  -1   12.22    1.48
  22  -5  -1   10.41    0.62
 -21   5   1    9.02    0.81
 -21   5   1    8.21    0.48
  21   5  -1    7.11    0.72
  21   5  -1    7.74    0.43
 -21  -5   1    8.50    0.48
 -21  -5   1    7.97    0.57
  21  -5  -1    6.69    0.48
  21  -5  -1    8.64    1.34
 -20   5   1    8.69    0.48
 -20   5   1    7.78    0.72
  20   5  -1    7.69    0.43
  20   5  -1    6.88    0.67
 -20  -5   1    7.59    0.53
 -20  -5   1    7.26    0.38
  20  -5  -1    8.36    1.24
  20  -5  -1    7.26    0.53
 -19   5   1   18.58    1.15
 -19   5   1   20.15    0.96
  19   5  -1   18.77    1.10
  19   5  -1   17.62    0.86
 -19  -5   1   16.95    0.81
 -19  -5   1   17.67    0.91
  19  -5  -1   17.43    1.58
  19  -5  -1   16.76    0.91
 -18   5   1    9.07    0.76
 -18   5   1   10.55    0.57
  18   5  -1    9.26    0.53
  18   5  -1   11.03    0.76
 -18  -5   1    8.98    0.57
 -18  -5   1    9.22    0.48
  18  -5  -1    9.22    1.24
  18  -5  -1    9.74    0.62
  17   5  -1   13.80    0.72
  17   5  -1   14.47    0.81
 -17  -5   1   13.27    0.67
 -16   5   1    0.29    0.19
 -16   5   1    0.62    0.38
  16   5  -1    0.48    0.14
  16   5  -1    0.53    0.19
 -16  -5   1    0.53    0.14
 -16  -5   1    0.19    0.24
  16  -5  -1    0.86    0.24
  16  -5  -1   -0.72    0.72
 -15   5   1   15.66    0.76
 -15   5   1   15.76    0.96
  15   5  -1   15.57    0.76
  15   5  -1   16.57    0.81
 -15  -5   1   15.28    0.72
 -15  -5   1   17.86    0.91
  15  -5  -1   17.00    0.86
  15  -5  -1   16.62    1.34
 -14   5   1   15.28    0.91
 -14   5   1   15.47    0.76
  14   5  -1   16.47    0.81
  14   5  -1   16.90    0.81
 -14  -5   1   16.62    0.86
 -14  -5   1   15.23    0.72
  14  -5  -1   16.33    1.24
  14  -5  -1   16.86    0.86
 -13   5   1    0.48    0.19
 -13   5   1    0.24    0.29
  13   5  -1    0.43    0.14
  13   5  -1    0.72    0.19
 -13  -5   1    0.72    0.24
 -13  -5   1    0.29    0.10
  13  -5  -1    1.10    0.24
  13  -5  -1    0.00    0.62
 -12   5   1    7.31    0.48
 -12   5   1    6.11    0.53
  12   5  -1    6.35    0.33
  12   5  -1    6.06    0.33
 -12  -5   1    6.11    0.38
 -12  -5   1    6.06    0.33
  12  -5  -1    6.92    0.43
  12  -5  -1    5.73    0.81
 -11   5   1    1.43    0.38
 -11   5   1    0.57    0.33
  11   5  -1    0.62    0.14
  11   5  -1    0.72    0.14
 -11  -5   1    0.67    0.10
 -11  -5   1    0.43    0.19
  11  -5  -1    1.34    0.62
  11  -5  -1    1.00    0.24
 -10   5   1   59.50    2.72
 -10   5   1   61.12    2.77
  10   5  -1   55.10    2.44
  10   5  -1   59.93    2.58
 -10  -5   1   68.86    3.01
 -10  -5   1   57.83    2.53
  10  -5  -1   63.99    3.10
  10  -5  -1   58.73    2.58
  -9   5   1   -0.43    0.43
   9   5  -1    0.14    0.14
   9   5  -1   -0.10    0.10
  -9  -5   1    0.00    0.19
  -9  -5   1    0.14    0.10
   9  -5  -1    0.14    0.24
  -8   5   1    2.15    0.48
  -8   5   1    2.91    0.38
   8  -5  -1    2.53    0.57
   8  -5  -1    2.53    0.29
  -7   5   1   64.51    2.96
  -7   5   1   61.55    2.72
   7   5  -1   61.07    2.63
   7   5  -1   61.98    2.72
  -7  -5   1   61.36    2.67
  -7  -5   1   61.41    2.67
   7  -5  -1   63.79    2.82
   7  -5  -1   61.46    2.82
  -6   5   1   20.25    1.00
  -6   5   1   21.11    1.10
   6   5  -1   20.77    0.91
   6   5  -1   20.29    0.91
  -6  -5   1   21.30    0.96
  -6  -5   1   19.82    0.91
   6  -5  -1   20.58    1.05
   6  -5  -1   20.20    0.96
  -5   5   1   28.27    1.29
  -5   5   1   28.89    1.38
   5   5  -1   29.80    1.34
   5   5  -1   29.80    1.29
  -5  -5   1   29.89    1.34
  -5  -5   1   29.70    1.34
   5  -5  -1   31.52    1.48
   5  -5  -1   28.75    1.29
  -4   5   1  165.98    7.11
  -4   5   1  170.37    7.35
   4   5  -1  169.04    7.21
   4   5  -1  175.10    7.50
  -4  -5   1  175.10    7.50
  -4  -5   1  169.18    7.21
   4  -5  -1  171.14    7.35
   4  -5  -1  161.06    6.92
  -3   5   1   14.13    0.67
  -3   5   1   15.14    0.76
   3   5  -1   14.56    0.72
   3   5  -1   15.23    0.67
  -3  -5   1   14.42    0.67
  -3  -5   1   14.95    0.67
   3  -5  -1   15.28    0.76
   3  -5  -1   15.09    0.72
  -2   5   1  454.11   19.34
  -2   5   1  458.17   19.53
   2   5  -1  464.18   19.77
   2   5  -1  474.98   20.20
  -2  -5   1  472.54   20.10
  -2  -5   1  476.41   20.29
   2  -5  -1  454.97   19.39
   2  -5  -1  448.43   19.10
  -1   5   1  729.63   31.04
  -1   5   1  795.53   33.81
   1   5  -1  774.52   32.95
   1   5  -1  807.46   34.33
  -1  -5   1  809.85   34.48
  -1  -5   1  788.84   33.57
   1  -5  -1  786.93   33.47
   1  -5  -1  794.57   33.81
   0   5   1   15.23    0.67
   0   5   1   14.95    0.67
   0   5  -1   14.80    0.72
   0   5  -1   15.33    0.72
   0  -5   1   14.99    0.72
   0  -5   1   14.61    0.67
   0  -5  -1   14.42    0.62
   0  -5  -1   14.85    0.67
   1   5   1  127.49    5.44
   1   5   1  132.75    5.68
  -1   5  -1  129.07    5.54
  -1   5  -1  124.77    5.40
   1  -5   1  121.81    5.25
   1  -5   1  122.39    5.30
  -1  -5  -1  128.69    5.49
  -1  -5  -1  132.08    5.63
   2   5   1  352.97   15.04
   2   5   1  343.95   14.61
  -2   5  -1  346.05   14.80
  -2   5  -1  340.18   14.52
   2  -5   1  344.23   14.71
   2  -5   1  341.80   14.61
  -2  -5  -1  355.22   15.14
  -2  -5  -1  342.28   14.56
   3   5   1  117.75    5.01
   3   5   1  119.81    5.11
  -3   5  -1  116.46    5.06
  -3   5  -1  123.20    5.30
   3  -5   1  120.14    5.20
   3  -5   1  121.43    5.25
  -3  -5  -1  122.34    5.20
  -3  -5  -1  124.44    5.30
   4   5   1  151.85    6.49
   4   5   1  150.99    6.45
  -4   5  -1  159.34    6.88
  -4   5  -1  157.05    6.83
   4  -5   1  158.87    6.88
   4  -5   1  151.18    6.54
  -4  -5  -1  145.16    6.21
  -4  -5  -1  156.34    6.69
   5   5   1    6.30    0.33
   5   5   1    5.78    0.29
  -5   5  -1    6.45    0.53
  -5   5  -1    6.45    0.43
   5  -5   1    5.49    0.38
   5  -5   1    5.83    0.48
  -5  -5  -1    6.06    0.29
  -5  -5  -1    5.16    0.29
   6   5   1  168.99    7.21
   6   5   1  189.47    8.07
  -6   5  -1  184.37    8.07
  -6   5  -1  175.25    7.59
   6  -5   1  173.48    7.54
   6  -5   1  178.68    7.74
  -6  -5  -1  173.00    7.40
  -6  -5  -1  163.98    7.02
   7   5   1    2.58    0.19
   7   5   1    2.67    0.19
  -7   5  -1    2.20    0.53
   7  -5   1    2.24    0.38
  -7  -5  -1    2.72    0.24
  -7  -5  -1    2.67    0.19
   8   5   1   23.40    1.05
   8   5   1   20.10    0.91
  -8   5  -1   20.44    1.34
  -8   5  -1   22.11    1.15
   8  -5   1   22.01    1.15
   8  -5   1   22.87    1.29
  -8  -5  -1   23.68    1.10
  -8  -5  -1   23.02    1.05
   9   5   1    0.81    0.19
   9   5   1    0.48    0.24
  -9   5  -1    0.48    0.57
  -9   5  -1   -0.10    1.05
   9  -5   1    0.19    0.53
   9  -5   1    0.10    0.38
  -9  -5  -1    0.81    0.24
  -9  -5  -1    0.57    0.14
  10   5   1    2.29    0.38
  10   5   1    3.15    0.29
  10  -5   1    2.05    0.62
  10  -5   1    2.44    0.43
 -10  -5  -1    3.06    0.24
 -10  -5  -1    2.34    0.29
  11   5   1   10.17    0.67
  11   5   1    9.26    0.53
  11  -5   1    7.97    0.57
 -11  -5  -1    8.83    0.43
 -11  -5  -1    8.45    0.53
  12   5   1   15.52    0.76
  12   5   1   12.37    0.81
  12  -5   1   13.04    1.05
  12  -5   1   12.42    0.76
 -12  -5  -1   12.84    0.67
 -12  -5  -1   13.70    0.67
  13   5   1    5.25    0.57
  13   5   1    7.11    0.43
 -13   5  -1    4.01    0.96
  13  -5   1    6.11    0.53
  13  -5   1    5.78    0.76
 -13  -5  -1    6.02    0.33
 -13  -5  -1    5.97    0.43
  14   5   1   51.52    2.48
 -14   5  -1   56.58    2.77
 -14   5  -1   57.44    2.72
  14  -5   1   62.31    3.15
  14  -5   1   62.65    2.87
 -14  -5  -1   58.11    2.63
 -14  -5  -1   62.74    2.72
  15   5   1    1.81    0.24
  15   5   1    0.91    0.57
 -15   5  -1    1.43    0.43
 -15   5  -1    0.81    0.48
  15  -5   1    1.38    0.76
  15  -5   1    1.29    0.33
 -15  -5  -1    1.58    0.19
 -15  -5  -1    1.96    0.33
  16   5   1   -0.91    0.67
  16   5   1   -0.05    0.19
 -16  -5  -1    0.05    0.14
 -16  -5  -1    0.24    0.33
  17   5   1   35.53    2.15
  17   5   1   36.48    1.67
 -17   5  -1   32.76    1.72
 -17   5  -1   33.62    1.72
  17  -5   1   33.14    2.10
  17  -5   1   33.23    1.58
 -17  -5  -1   33.90    1.53
 -17  -5  -1   36.24    1.77
  18   5   1   64.61    3.39
  18   5   1   62.08    2.77
 -18   5  -1   57.16    2.77
 -18   5  -1   65.85    3.06
  18  -5   1   60.36    2.72
  18  -5   1   58.54    3.20
 -18  -5  -1   61.65    2.87
 -18  -5  -1   59.64    2.63
  19   5   1   33.04    1.53
  19   5   1   35.24    2.24
 -19   5  -1   35.77    1.72
 -19   5  -1   32.33    1.72
  19  -5   1   32.85    2.20
  19  -5   1   36.48    1.72
 -19  -5  -1   32.95    1.48
 -19  -5  -1   33.52    1.67
  20   5   1    5.68    1.10
  20   5   1    3.58    0.29
 -20   5  -1    3.87    0.38
 -20   5  -1    3.96    0.57
  20  -5   1    2.05    1.00
  20  -5   1    4.54    0.43
 -20  -5  -1    3.68    0.29
 -20  -5  -1    3.34    0.48
  21   5   1    1.10    0.19
  21   5   1    0.33    0.96
 -21   5  -1    1.15    0.48
 -21   5  -1    0.48    0.24
  21  -5   1   -0.72    0.96
  21  -5   1    0.91    0.29
 -21  -5  -1    0.72    0.14
 -21  -5  -1    1.00    0.43
  22   5   1    8.50    0.48
  22   5   1    8.83    1.38
 -22   5  -1    8.31    0.76
 -22   5  -1    8.26    0.53
  22  -5   1    9.69    1.34
  22  -5   1    9.36    0.62
 -22  -5  -1    8.26    0.72
 -22  -5  -1    8.40    0.48
  23   5   1    2.67    1.15
  23   5   1    1.72    0.24
 -23   5  -1    2.05    0.29
 -23   5  -1    0.86    0.48
  23  -5   1    2.24    0.38
  23  -5   1    2.91    1.15
 -23  -5  -1    1.91    0.48
 -23  -5  -1    1.96    0.19
  24   5   1    7.83    1.38
  24   5   1    8.64    0.53
 -24   5  -1    8.93    0.53
 -24   5  -1    8.02    0.81
  24  -5   1    9.50    0.67
  24  -5   1    6.83    1.29
 -24  -5  -1    8.21    0.48
 -24  -5  -1    8.50    0.76
  25   5   1    0.76    1.10
  25   5   1    1.05    0.19
 -25   5  -1    1.81    0.53
 -25   5  -1    1.81    0.29
  25  -5   1    1.24    1.05
  25  -5   1    1.19    0.33
 -25  -5  -1    1.91    0.53
 -25  -5  -1    1.96    0.19
  26   5   1    9.41    1.53
  26   5   1    8.12    0.48
 -26   5  -1    7.02    0.81
 -26   5  -1    8.07    0.53
  26  -5   1    6.92    0.53
  26  -5   1    6.92    1.38
 -26  -5  -1    7.97    0.76
 -26  -5  -1    7.74    0.43
  27   5   1    0.53    1.15
  27   5   1    0.57    0.19
 -27   5  -1    0.38    0.24
  27  -5   1    1.34    1.38
  27  -5   1    0.14    0.29
 -27  -5  -1    0.38    0.19
 -27  -5  -1    0.14    0.48
 -27   6   1    0.67    0.53
 -27   6   1    0.96    0.19
  27   6  -1    0.57    1.05
  27   6  -1    0.67    0.19
 -27  -6   1    1.10    0.43
 -27  -6   1    0.72    0.14
  27  -6  -1    0.96    1.05
  27  -6  -1    0.91    0.29
 -26   6   1    0.76    0.48
 -26   6   1    0.72    0.19
  26   6  -1    0.57    0.19
  26   6  -1    0.48    1.00
 -26  -6   1    0.76    0.14
 -26  -6   1    0.57    0.43
  26  -6  -1    0.57    0.29
  26  -6  -1    1.10    1.10
 -25   6   1    1.34    0.53
 -25   6   1    1.10    0.19
  25   6  -1    1.48    0.19
  25   6  -1   -0.10    0.86
 -25  -6   1    0.86    0.14
 -25  -6   1    1.10    0.43
  25  -6  -1    0.57    1.00
  25  -6  -1    0.81    0.29
 -24   6   1    4.87    0.33
 -24   6   1    5.68    0.72
  24   6  -1    5.59    0.86
  24   6  -1    5.25    0.38
 -24  -6   1    5.35    0.53
 -24  -6   1    5.20    0.33
  24  -6  -1    5.11    0.43
  24  -6  -1    6.30    1.24
 -23   6   1    0.19    0.19
 -23   6   1   -0.10    0.43
  23   6  -1    0.91    0.62
  23   6  -1    0.10    0.14
 -23  -6   1    0.14    0.33
 -23  -6   1    0.24    0.14
  23  -6  -1   -0.24    0.24
  23  -6  -1   -1.10    0.96
 -22   6   1    0.38    0.48
 -22   6   1    0.00    0.19
  22   6  -1    0.29    0.48
  22   6  -1    0.29    0.14
 -22  -6   1    0.14    0.14
 -22  -6   1   -0.05    0.29
  22  -6  -1   -0.24    0.24
  22  -6  -1    0.57    0.91
 -21   6   1   31.32    1.72
 -21   6   1   33.52    1.53
  21   6  -1   31.23    1.43
  21   6  -1   28.98    1.58
 -21  -6   1   29.70    1.34
 -21  -6   1   28.22    1.38
  21  -6  -1   28.17    2.05
  21  -6  -1   27.46    1.34
 -20   6   1   93.78    4.30
 -20   6   1   95.79    4.15
  20   6  -1   89.44    3.92
  20   6  -1   96.79    4.35
 -20  -6   1   84.57    3.68
 -20  -6   1   88.00    3.87
  20  -6  -1   89.44    4.54
  20  -6  -1   85.43    3.77
 -19   6   1    9.02    0.53
 -19   6   1    9.50    0.76
  19   6  -1   11.84    0.76
  19   6  -1    9.93    0.53
 -19  -6   1   10.03    0.62
 -19  -6   1    8.74    0.48
  19  -6  -1    9.26    1.24
  19  -6  -1    8.45    0.57
 -18   6   1    0.05    0.19
 -18   6   1   -0.48    0.38
  18   6  -1    0.38    0.29
  18   6  -1    0.24    0.14
 -18  -6   1    0.19    0.24
 -18  -6   1    0.19    0.14
  18  -6  -1   -0.14    0.81
  18  -6  -1   -0.19    0.24
  17   6  -1   29.84    1.38
  17   6  -1   27.79    1.29
 -17  -6   1   29.94    1.43
 -17  -6   1   27.79    1.24
 -16   6   1    0.48    0.38
 -16   6   1    0.14    0.19
  16  -6  -1    0.33    0.24
  16  -6  -1    0.72    0.72
 -15   6   1   25.88    1.38
 -15   6   1   25.16    1.19
  15   6  -1   26.93    1.24
  15   6  -1   28.17    1.29
 -15  -6   1   26.64    1.19
 -15  -6   1   27.70    1.29
  15  -6  -1   30.13    1.43
  15  -6  -1   25.02    1.62
 -14   6   1   11.84    0.81
 -14   6   1   14.33    0.76
  14   6  -1   12.99    0.67
  14   6  -1   13.04    0.67
 -14  -6   1   11.99    0.57
 -14  -6   1   11.79    0.62
  14  -6  -1   12.56    1.10
  14  -6  -1   13.75    0.72
 -13   6   1   43.69    2.10
  13   6  -1   45.12    2.01
  13   6  -1   43.12    1.91
 -13  -6   1   43.74    1.91
 -13  -6   1   40.21    1.81
  13  -6  -1   45.36    2.05
  13  -6  -1   44.17    2.29
 -12   6   1   32.95    1.62
 -12   6   1   30.08    1.53
  12   6  -1   29.22    1.29
  12   6  -1   30.27    1.38
 -12  -6   1   29.27    1.34
 -12  -6   1   31.28    1.38
  12  -6  -1   32.57    1.81
  12  -6  -1   31.52    1.48
 -11   6   1    9.36    0.67
 -11   6   1   10.22    0.67
  11   6  -1    9.84    0.53
  11   6  -1   10.93    0.53
 -11  -6   1   10.46    0.53
  11  -6  -1   10.46    0.57
  11  -6  -1    7.54    0.81
 -10   6   1    8.64    0.72
 -10   6   1    8.55    0.62
  10   6  -1    9.17    0.48
  10   6  -1    7.97    0.43
 -10  -6   1    8.83    0.43
 -10  -6   1    9.60    0.53
  10  -6  -1    8.26    0.53
  10  -6  -1    9.31    0.86
   9   6  -1    0.24    0.14
   9   6  -1    0.33    0.14
  -9  -6   1    0.24    0.10
  -9  -6   1    0.10    0.14
  -8   6   1   40.25    1.86
  -8   6   1   43.74    2.15
   8   6  -1   42.45    1.86
   8   6  -1   41.54    1.86
  -8  -6   1   40.06    1.77
  -8  -6   1   42.35    1.86
   8  -6  -1   42.78    2.10
   8  -6  -1   42.21    1.91
  -7   6   1   22.20    1.10
  -7   6   1   23.83    1.29
   7  -6  -1   21.87    1.05
   7  -6  -1   23.06    1.24
  -6   6   1    3.58    0.48
  -6   6   1    3.49    0.33
   6   6  -1    3.39    0.24
   6   6  -1    3.39    0.19
  -6  -6   1    3.53    0.24
  -6  -6   1    3.72    0.24
   6  -6  -1    3.53    0.43
   6  -6  -1    3.15    0.29
  -5   6   1   18.00    0.86
  -5   6   1   18.43    1.00
   5   6  -1   18.00    0.81
   5   6  -1   16.86    0.81
  -5  -6   1   19.34    0.86
  -5  -6   1   17.81    0.81
   5  -6  -1   18.77    0.96
   5  -6  -1   18.24    0.91
  -4   6   1   54.24    2.39
  -4   6   1   51.48    2.29
  -4  -6   1   59.50    2.58
  -4  -6   1   57.21    2.48
   4  -6  -1   55.44    2.44
   4  -6  -1   55.20    2.44
  -3   6   1    7.78    0.43
  -3   6   1    7.64    0.48
  -3  -6   1    8.45    0.43
  -3  -6   1    8.07    0.43
   3  -6  -1    8.64    0.48
   3  -6  -1    8.21    0.43
  -2   6   1  448.90   19.10
  -2   6   1  438.54   18.72
  -2  -6   1  445.90   19.00
  -2  -6   1  440.64   18.81
   2  -6  -1  436.92   18.62
   2  -6  -1  449.24   19.15
  -1   6   1    7.78    0.38
  -1   6   1    8.55    0.38
  -1  -6   1    7.69    0.38
  -1  -6   1    7.45    0.38
   1  -6  -1    8.60    0.43
   1  -6  -1    8.17    0.38
   0   6   1   50.81    2.20
   0   6   1   53.34    2.29
   0  -6   1   50.28    2.20
   0  -6   1   50.66    2.20
   0  -6  -1   47.94    2.10
   0  -6  -1   51.52    2.24
   1   6   1   56.54    2.44
   1   6   1   58.16    2.48
   1  -6   1   50.90    2.24
   1  -6   1   51.62    2.29
  -1  -6  -1   57.40    2.48
  -1  -6  -1   56.06    2.39
   2   6   1  144.54    6.16
   2   6   1  138.38    5.92
  -2   6  -1  137.86    5.92
  -2   6  -1  148.70    6.45
   2  -6   1  137.33    5.92
   2  -6   1  142.92    6.16
  -2  -6  -1  144.83    6.16
  -2  -6  -1  140.29    5.97
   3   6   1    0.33    0.05
   3   6   1    0.29    0.05
  -3   6  -1    0.19    0.14
  -3   6  -1    0.67    0.24
   3  -6   1    0.24    0.19
   3  -6   1    0.33    0.19
  -3  -6  -1    0.38    0.05
  -3  -6  -1    0.48    0.05
   4   6   1    2.39    0.14
   4   6   1    2.44    0.14
  -4   6  -1    2.63    0.33
  -4   6  -1    2.20    0.24
   4  -6   1    2.44    0.29
   4  -6   1    2.53    0.29
  -4  -6  -1    2.39    0.14
  -4  -6  -1    2.44    0.14
   5   6   1   85.86    3.68
   5   6   1   87.81    3.77
  -5   6  -1   87.96    3.87
  -5   6  -1   89.06    3.96
   5  -6   1   90.06    3.96
   5  -6   1   81.56    3.63
  -5  -6  -1   87.10    3.72
  -5  -6  -1   84.61    3.63
   6   6   1    2.01    0.14
   6   6   1    1.96    0.14
  -6   6  -1    1.62    0.48
  -6   6  -1    2.24    0.33
   6  -6   1    1.96    0.33
   6  -6   1    2.39    0.38
  -6  -6  -1    2.05    0.14
  -6  -6  -1    2.15    0.19
   7   6   1   86.67    3.72
   7   6   1   84.33    3.63
  -7  -6  -1   83.09    3.58
  -7  -6  -1   77.21    3.34
  -8   6  -1    1.91    0.38
  -8   6  -1    1.67    0.62
   8  -6   1    2.01    0.43
   8  -6   1    2.34    0.57
   9   6   1    2.77    0.24
   9   6   1    2.91    0.24
  -9   6  -1    3.34    0.72
  -9   6  -1    2.67    0.43
   9  -6   1    2.77    0.43
   9  -6   1    3.72    0.62
  -9  -6  -1    2.96    0.19
  -9  -6  -1    2.91    0.29
  10   6   1   26.79    1.24
  10   6   1   27.70    1.24
 -10   6  -1   28.08    1.43
 -10   6  -1   28.55    1.67
  10  -6   1   29.03    1.48
  10  -6   1   28.55    1.58
 -10  -6  -1   31.95    1.48
 -10  -6  -1   27.98    1.24
  11   6   1   40.49    1.77
  11   6   1   43.93    2.01
 -11   6  -1   41.64    2.01
 -11   6  -1   43.02    2.24
  11  -6   1   43.50    2.05
  11  -6   1   38.96    2.05
 -11  -6  -1   40.44    1.77
 -11  -6  -1   44.46    2.01
  12   6   1   13.61    0.81
  12   6   1   10.89    0.53
 -12   6  -1   10.93    0.72
 -12   6  -1   12.03    1.05
  12  -6   1   11.27    0.72
  12  -6   1    9.45    0.86
 -12  -6  -1   11.79    0.62
 -12  -6  -1   11.46    0.57
  13   6   1   25.26    1.15
  13   6   1   27.36    1.38
 -13   6  -1   24.78    1.58
 -13   6  -1   26.31    1.38
  13  -6   1   24.02    1.48
  13  -6   1   25.16    1.29
 -13  -6  -1   26.31    1.19
 -13  -6  -1   26.07    1.24
  14   6   1   14.18    0.72
  14   6   1   13.42    0.86
 -14   6  -1   12.08    0.81
 -14   6  -1   14.95    1.19
  14  -6   1   13.04    1.10
  14  -6   1   15.42    0.91
 -14  -6  -1   14.13    0.67
 -14  -6  -1   13.32    0.72
  15   6   1    5.73    0.62
  15   6   1    6.59    0.38
 -15   6  -1    6.64    0.62
 -15   6  -1    7.11    0.86
  15  -6   1    6.64    0.91
  15  -6   1    6.59    0.57
 -15  -6  -1    6.45    0.38
 -15  -6  -1    6.54    0.48
  16   6   1   10.93    0.57
 -16  -6  -1   11.41    0.57
  17   6   1    6.73    0.86
  17   6   1    8.17    0.48
 -17   6  -1    7.02    0.67
 -17   6  -1    7.97    0.72
  17  -6   1    7.69    0.57
  17  -6   1    9.41    1.15
 -17  -6  -1    7.93    0.62
 -17  -6  -1    8.64    0.48
  18   6   1   15.47    0.76
  18   6   1   16.14    1.34
 -18   6  -1   15.71    1.05
 -18   6  -1   15.18    1.00
  18  -6   1   16.14    0.91
  18  -6   1   16.90    1.48
 -18  -6  -1   15.95    0.76
 -18  -6  -1   17.62    1.00
  19   6   1   17.33    0.86
  19   6   1   19.24    1.58
 -19   6  -1   23.06    1.29
 -19   6  -1   19.34    1.19
  19  -6   1   19.10    1.00
  19  -6   1   17.52    1.53
 -19  -6  -1   18.19    0.86
 -19  -6  -1   19.82    1.10
  20   6   1    0.43    0.14
  20   6   1   -0.38    0.96
 -20   6  -1    0.19    0.33
 -20   6  -1    1.00    0.43
  20  -6   1    0.48    0.29
  20  -6   1    0.81    0.91
 -20  -6  -1    0.43    0.14
 -20  -6  -1    0.43    0.43
  21   6   1    5.11    1.15
  21   6   1    5.11    0.33
 -21   6  -1    5.54    0.48
 -21   6  -1    4.44    0.62
  21  -6   1    4.25    1.10
  21  -6   1    5.87    0.48
 -21  -6  -1    5.54    0.57
 -21  -6  -1    5.11    0.33
  22   6   1    2.87    1.05
  22   6   1    3.39    0.29
 -22   6  -1    2.82    0.33
 -22   6  -1    2.05    0.57
  22  -6   1    3.25    0.43
  22  -6   1    2.34    1.05
 -22  -6  -1    2.96    0.24
 -22  -6  -1    2.63    0.48
  23   6   1   13.37    1.53
  23   6   1   13.23    0.67
 -23   6  -1   12.70    1.00
 -23   6  -1   12.84    0.72
  23  -6   1   14.56    0.86
  23  -6   1   14.66    1.58
 -23  -6  -1   13.80    0.67
 -23  -6  -1   13.51    0.96
  24   6   1   14.47    1.58
  24   6   1   15.71    0.81
 -24   6  -1   14.80    0.76
 -24   6  -1   14.28    1.05
  24  -6   1   12.99    1.48
  24  -6   1   16.43    0.96
 -24  -6  -1   14.18    0.96
 -24  -6  -1   15.28    0.76
  25   6   1    0.57    0.19
  25   6   1    1.00    1.05
 -25   6  -1    0.05    0.19
 -25   6  -1    0.53    0.43
  25  -6   1    0.38    0.33
  25  -6   1    0.33    0.96
 -25  -6  -1   -0.19    0.43
 -25  -6  -1    0.33    0.14
  26   6   1    2.34    1.19
  26   6   1    1.48    0.24
 -26   6  -1    1.58    0.29
 -26   6  -1    1.34    0.53
  26  -6   1    0.00    1.00
  26  -6   1    1.81    0.38
 -26  -6  -1    1.58    0.19
 -26  -6  -1    1.96    0.53
  27   6   1    5.35    0.38
  27   6   1    4.54    1.43
 -27  -6  -1    4.82    0.33
 -27  -6  -1    4.73    0.72
 -27   7   1   -0.19    0.48
 -27   7   1    0.14    0.19
  27   7  -1    0.19    0.14
  27   7  -1   -0.67    0.96
 -27  -7   1    0.19    0.14
 -27  -7   1   -0.24    0.38
  27  -7  -1    1.34    1.15
  27  -7  -1    0.29    0.29
 -26   7   1    0.67    0.57
 -26   7   1    0.81    0.19
  26   7  -1    1.00    0.96
  26   7  -1    1.00    0.19
 -26  -7   1    1.05    0.19
 -26  -7   1    1.48    0.48
  26  -7  -1    1.24    1.10
  26  -7  -1    1.15    0.29
 -25   7   1   -0.14    0.19
 -25   7   1    0.14    0.43
  25   7  -1   -0.10    0.14
  25   7  -1    0.57    0.72
 -25  -7   1    0.38    0.38
 -25  -7   1    0.14    0.14
  25  -7  -1   -0.43    1.10
  25  -7  -1    0.10    0.29
 -24   7   1    0.43    0.19
 -24   7   1   -0.53    0.43
  24   7  -1   -0.10    0.57
  24   7  -1    0.19    0.14
 -24  -7   1    0.33    0.33
 -24  -7   1    0.14    0.14
  24  -7  -1    0.10    0.29
  24  -7  -1    0.00    1.00
 -23   7   1    0.38    0.57
 -23   7   1    0.48    0.24
  23   7  -1   -0.24    0.53
  23   7  -1    0.19    0.14
 -23  -7   1    0.57    0.29
 -23  -7   1    0.43    0.14
  23  -7  -1   -0.10    1.10
  23  -7  -1    0.43    0.29
 -22   7   1    0.72    0.24
 -22   7   1    0.53    0.48
  22   7  -1    0.57    0.48
  22   7  -1    0.53    0.14
 -22  -7   1    0.24    0.29
 -22  -7   1    0.57    0.14
  22  -7  -1    0.76    0.29
  22  -7  -1    1.48    0.91
 -21   7   1   36.91    1.67
 -21   7   1   34.62    1.86
  21   7  -1   35.86    1.86
  21   7  -1   30.94    1.43
 -21  -7   1   32.47    1.58
 -21  -7   1   31.75    1.43
  21  -7  -1   33.23    1.58
  21  -7  -1   32.09    2.24
 -20   7   1   56.87    2.77
 -20   7   1   55.01    2.44
  20   7  -1   53.72    2.58
  20   7  -1   50.90    2.34
 -20  -7   1   53.39    2.44
 -20  -7   1   52.00    2.29
  20  -7  -1   56.11    3.15
  20  -7  -1   51.57    2.34
 -19   7   1   12.99    0.91
 -19   7   1   11.70    0.62
 -19  -7   1   12.46    0.62
 -19  -7   1   13.85    0.76
  19  -7  -1   12.75    0.72
  19  -7  -1   11.79    1.24
 -18   7   1   27.31    1.48
 -18   7   1   25.31    1.19
 -18  -7   1   29.37    1.38
 -18  -7   1   26.36    1.19
  18  -7  -1   27.07    1.29
  18  -7  -1   25.07    1.77
 -17  -7   1   48.99    2.20
 -17  -7   1   47.46    2.10
 -16   7   1   71.53    3.15
 -16   7   1   67.33    3.15
  16  -7  -1   69.53    3.49
  16  -7  -1   77.02    3.39
 -15   7   1    0.29    0.33
 -15   7   1   -0.19    0.33
 -15  -7   1    0.43    0.14
 -15  -7   1    0.57    0.24
  15  -7  -1    0.76    0.24
  15  -7  -1    0.91    0.67
 -14   7   1    4.82    0.53
 -14   7   1    4.15    0.48
 -14  -7   1    3.72    0.33
 -14  -7   1    4.73    0.29
  14  -7  -1    4.15    0.38
  14  -7  -1    4.87    0.76
 -13   7   1    1.34    0.33
 -13   7   1    1.72    0.43
  13   7  -1    0.62    0.19
  13   7  -1    1.00    0.19
 -13  -7   1    1.15    0.14
 -13  -7   1    0.86    0.19
  13  -7  -1    0.96    0.57
  13  -7  -1    0.81    0.24
 -12   7   1    0.00    0.29
 -12   7   1    0.76    0.38
  12   7  -1    0.62    0.14
  12   7  -1    0.53    0.14
 -12  -7   1    0.57    0.19
 -12  -7   1    0.53    0.10
  12  -7  -1    0.53    0.24
  12  -7  -1    0.19    0.53
 -11   7   1    0.05    0.29
 -11   7   1    1.00    0.48
  11   7  -1    0.00    0.14
  11   7  -1    0.29    0.10
 -11  -7   1    0.43    0.19
 -11  -7   1    0.24    0.10
  11  -7  -1   -0.24    0.53
  11  -7  -1    0.33    0.24
 -10   7   1    0.14    0.33
 -10   7   1    0.72    0.57
  10   7  -1   -0.14    0.10
  10   7  -1    0.10    0.14
 -10  -7   1    0.00    0.10
 -10  -7   1    0.05    0.14
  10  -7  -1    0.10    0.29
  10  -7  -1   -0.33    0.53
   9   7  -1    6.92    0.38
   9   7  -1    7.74    0.38
  -9  -7   1    6.97    0.38
  -9  -7   1    7.45    0.38
  -8   7   1   94.64    4.30
  -8   7   1   93.83    4.15
   8   7  -1   91.35    3.96
   8   7  -1   92.35    3.96
  -8  -7   1   91.25    3.92
  -8  -7   1   93.69    4.06
   8  -7  -1   93.11    4.11
   8  -7  -1   95.07    4.30
  -7   7   1    8.93    0.81
  -7   7   1    9.55    0.62
   7   7  -1    9.55    0.48
  -7  -7   1    9.45    0.48
   7  -7  -1    8.83    0.72
   7  -7  -1    9.17    0.57
  -6   7   1   31.56    1.48
  -6   7   1   34.52    1.72
   6   7  -1   31.37    1.43
   6   7  -1   30.99    1.38
  -6  -7   1   31.66    1.38
  -6  -7   1   30.46    1.38
   6  -7  -1   32.71    1.53
   6  -7  -1   35.81    1.72
  -5   7   1  115.99    5.11
  -5   7   1  108.35    4.73
   5   7  -1  118.80    5.16
   5   7  -1  114.03    4.87
  -5  -7   1  118.80    5.11
  -5  -7   1  115.56    4.97
   5  -7  -1  118.28    5.11
   5  -7  -1  115.22    5.01
  -4   7   1   14.23    0.72
  -4   7   1   14.66    0.81
   4   7  -1   14.37    0.72
   4   7  -1   14.42    0.67
  -4  -7   1   13.47    0.62
  -4  -7   1   13.18    0.62
   4  -7  -1   13.32    0.67
   4  -7  -1   13.80    0.72
  -3   7   1    2.01    0.19
  -3   7   1    1.77    0.29
   3   7  -1    1.86    0.19
   3   7  -1    1.96    0.14
  -3  -7   1    1.62    0.14
  -3  -7   1    1.96    0.19
   3  -7  -1    1.96    0.24
   3  -7  -1    1.91    0.19
  -2   7   1    0.57    0.14
  -2   7   1    0.62    0.10
   2   7  -1    0.72    0.14
   2   7  -1    0.67    0.10
  -2  -7   1    0.43    0.10
  -2  -7   1    0.81    0.10
   2  -7  -1    0.62    0.14
   2  -7  -1    0.62    0.14
  -1   7   1  256.18   10.93
  -1   7   1  257.28   10.98
   1   7  -1  260.81   11.17
   1   7  -1  259.57   11.08
  -1  -7   1  256.13   10.93
  -1  -7   1  264.40   11.32
   1  -7  -1  262.44   11.22
   1  -7  -1  259.29   11.08
   0   7   1   76.93    3.29
   0   7   1   73.68    3.20
   0   7  -1   73.54    3.20
   0   7  -1   71.01    3.10
   0  -7   1   74.54    3.25
   0  -7   1   72.92    3.15
   0  -7  -1   80.22    3.44
   0  -7  -1   71.96    3.10
   1   7   1   11.46    0.53
   1   7   1   10.51    0.48
  -1   7  -1   10.22    0.57
  -1   7  -1   10.93    0.53
   1  -7   1   10.36    0.53
   1  -7   1   10.55    0.57
  -1  -7  -1   10.98    0.53
  -1  -7  -1   10.93    0.53
   2   7   1   93.54    4.01
   2   7   1   93.07    4.01
  -2   7  -1   87.86    3.87
  -2   7  -1   91.82    3.96
   2  -7   1   88.82    3.87
   2  -7   1   90.58    3.96
  -2  -7  -1   90.54    3.87
  -2  -7  -1   93.69    4.01
   3   7   1   99.18    4.25
   3   7   1  101.14    4.35
  -3   7  -1  100.95    4.39
  -3   7  -1  100.37    4.39
   3  -7   1  102.81    4.49
   3  -7   1   97.32    4.25
  -3  -7  -1  103.24    4.44
  -3  -7  -1  100.90    4.30
   4   7   1    4.82    0.24
   4   7   1    4.44    0.24
  -4   7  -1    4.82    0.43
  -4   7  -1    4.87    0.33
   4  -7   1    4.58    0.38
   4  -7   1    4.92    0.38
  -4  -7  -1    4.68    0.24
  -4  -7  -1    4.63    0.24
   5   7   1    0.62    0.10
   5   7   1    0.72    0.10
  -5   7  -1    0.53    0.24
  -5   7  -1    0.53    0.38
   5  -7   1    0.67    0.29
   5  -7   1    0.81    0.29
  -5  -7  -1    0.67    0.10
  -5  -7  -1    0.76    0.10
   6   7   1   13.75    0.62
   6   7   1   15.33    0.72
  -6  -7  -1   14.42    0.67
  -6  -7  -1   16.47    0.76
   7   7   1  247.87   10.55
   7   7   1  265.45   11.32
  -7   7  -1  290.80   12.61
  -7   7  -1  266.64   11.51
   7  -7   1  282.78   12.22
   7  -7   1  272.23   11.75
  -7  -7  -1  262.39   11.17
  -8   7  -1    7.31    0.81
  -8   7  -1    7.69    0.57
   8  -7   1    8.93    0.72
   8  -7   1    6.92    0.57
   9   7   1   21.73    1.00
  -9   7  -1   22.92    1.43
  -9   7  -1   22.40    1.19
   9  -7   1   20.87    1.15
   9  -7   1   22.68    1.29
  -9  -7  -1   21.15    0.96
  -9  -7  -1   21.15    1.00
  10   7   1   12.89    0.62
  10   7   1   11.94    0.57
 -10   7  -1   12.51    0.81
 -10   7  -1   12.80    1.10
  10  -7   1   12.80    0.81
  10  -7   1   11.89    0.91
 -10  -7  -1   13.42    0.67
 -10  -7  -1   12.46    0.57
  11   7   1    0.14    0.14
  11   7   1    0.38    0.14
 -11   7  -1   -0.24    0.62
 -11   7  -1    0.29    0.33
  11  -7   1    0.19    0.33
  11  -7   1    0.14    0.48
 -11  -7  -1    0.19    0.19
 -11  -7  -1    0.33    0.14
  12   7   1   58.26    2.58
  12   7   1   60.79    2.67
 -12   7  -1   55.77    2.63
 -12   7  -1   60.93    3.06
  12  -7   1   56.78    2.82
  12  -7   1   57.97    2.67
 -12  -7  -1   67.14    2.96
 -12  -7  -1   58.45    2.53
  13   7   1   54.58    2.48
  13   7   1   47.70    2.10
 -13   7  -1   49.47    2.58
 -13   7  -1   44.65    2.15
  13  -7   1   47.08    2.44
  13  -7   1   45.94    2.15
 -13  -7  -1   47.89    2.10
 -13  -7  -1   49.85    2.24
  14   7   1   29.03    1.34
  14   7   1   32.52    1.62
 -14   7  -1   28.65    1.77
 -14   7  -1   26.64    1.43
  14  -7   1   27.74    1.43
  14  -7   1   24.69    1.58
 -14  -7  -1   28.13    1.29
 -14  -7  -1   28.60    1.34
  15   7   1    1.81    0.19
  15   7   1    1.86    0.43
 -15   7  -1    1.96    0.76
 -15   7  -1    2.05    0.43
  15  -7   1    1.91    0.43
  15  -7   1    2.44    0.67
 -15  -7  -1    1.81    0.19
 -15  -7  -1    2.34    0.33
 -16   7  -1    1.24    0.43
 -16   7  -1    1.53    0.67
  16  -7   1    1.05    0.72
  16  -7   1    1.43    0.38
  17   7   1   10.41    0.53
  17   7   1    8.12    0.76
 -17   7  -1    8.45    0.81
 -17   7  -1    9.74    0.76
  17  -7   1    9.93    0.67
  17  -7   1    9.31    1.05
 -17  -7  -1    9.69    0.62
 -17  -7  -1   10.98    0.57
  18   7   1    2.01    0.24
  18   7   1    2.15    0.67
 -18   7  -1    2.01    0.53
 -18   7  -1    2.29    0.48
  18  -7   1    1.91    0.33
  18  -7   1    0.72    0.76
 -18  -7  -1    2.10    0.19
 -18  -7  -1    1.67    0.38
  19   7   1   72.29    3.15
  19   7   1   75.68    3.72
 -19   7  -1   81.70    3.72
 -19   7  -1   75.02    3.53
  19  -7   1   70.86    3.63
  19  -7   1   73.06    3.25
 -19  -7  -1   73.73    3.34
 -19  -7  -1   76.97    3.34
  20   7   1    7.02    0.43
  20   7   1    8.93    1.19
 -20   7  -1    7.07    0.72
 -20   7  -1    7.83    0.72
  20  -7   1    5.92    1.05
  20  -7   1    6.73    0.53
 -20  -7  -1    7.40    0.62
 -20  -7  -1    7.54    0.43
  21   7   1    1.48    0.19
  21   7   1    0.96    1.05
 -21   7  -1    1.77    0.53
 -21   7  -1    1.96    0.43
  21  -7   1    0.96    0.86
  21  -7   1    1.43    0.33
 -21  -7  -1    1.29    0.43
 -21  -7  -1    1.34    0.19
  22   7   1   10.70    1.43
  22   7   1    9.60    0.53
 -22  -7  -1    9.50    0.53
 -22  -7  -1    9.41    0.76
  23   7   1   11.03    0.62
  23   7   1   10.12    1.38
 -23   7  -1    9.69    0.86
 -23   7  -1   11.03    0.67
  23  -7   1   10.70    0.72
  23  -7   1    7.97    1.24
 -23  -7  -1   10.74    0.57
 -23  -7  -1   10.17    0.81
  24   7   1    1.05    1.05
  24   7   1    0.76    0.19
 -24   7  -1    1.00    0.24
 -24   7  -1    1.05    0.48
  24  -7   1    1.00    0.33
  24  -7   1    1.48    0.91
 -24  -7  -1    1.19    0.19
 -24  -7  -1    1.29    0.43
  25   7   1   11.22    1.48
  25   7   1   11.13    0.62
 -25   7  -1   11.13    0.62
 -25   7  -1   11.99    1.00
  25  -7   1    9.69    1.38
  25  -7   1   12.42    0.76
 -25  -7  -1   10.98    0.57
 -25  -7  -1   11.94    0.91
  26   7   1    7.31    0.48
  26   7   1    7.64    1.38
 -26   7  -1    7.50    0.81
 -26   7  -1    7.74    0.53
  26  -7   1    6.97    0.57
  26  -7   1    5.49    1.19
 -26  -7  -1    7.31    0.43
 -26  -7  -1    7.26    0.72
 -27   8   1   25.07    1.53
 -27   8   1   22.16    1.05
  27  -8  -1   20.39    1.05
  27  -8  -1   21.49    2.05
 -26   8   1    3.72    0.62
 -26   8   1    3.53    0.29
  26   8  -1    3.68    0.91
  26   8  -1    3.58    0.33
 -26  -8   1    3.44    0.53
 -26  -8   1    3.53    0.29
  26  -8  -1    3.20    0.38
  26  -8  -1    3.87    1.19
 -25   8   1    9.02    0.53
 -25   8   1   10.74    0.96
  25   8  -1    9.17    0.96
  25   8  -1    8.98    0.53
 -25  -8   1    8.69    0.67
 -25  -8   1    9.79    0.53
  25  -8  -1    8.55    1.48
  25  -8  -1    8.69    0.57
 -24   8   1    1.58    0.53
 -24   8   1    1.86    0.24
  24   8  -1    1.24    0.53
  24   8  -1    1.81    0.24
 -24  -8   1    1.67    0.19
 -24  -8   1    1.34    0.33
  24  -8  -1    1.67    0.33
  24  -8  -1    1.67    1.00
  23   8  -1    8.31    0.48
  23   8  -1    7.83    0.76
 -23  -8   1    9.17    0.48
 -23  -8   1    7.50    0.57
 -22   8   1    0.76    0.24
 -22   8   1    1.00    0.48
  22   8  -1    0.48    0.19
 -22  -8   1    0.48    0.14
  22  -8  -1    0.19    0.33
  22  -8  -1    0.00    0.96
 -21   8   1    1.29    0.53
 -21   8   1    1.19    0.24
  21   8  -1    1.38    0.19
  21   8  -1    1.67    0.43
 -21  -8   1    1.38    0.29
 -21  -8   1    1.43    0.19
  21  -8  -1    2.15    1.00
  21  -8  -1    1.96    0.33
 -20   8   1   35.05    1.62
 -20   8   1   35.34    1.86
  20   8  -1   37.05    1.77
  20   8  -1   35.62    1.62
 -20  -8   1   38.82    1.81
 -20  -8   1   35.00    1.58
  20  -8  -1   39.44    2.58
  20  -8  -1   37.20    1.77
 -19   8   1   44.12    2.24
 -19   8   1   40.59    1.81
  19   8  -1   42.02    1.91
  19   8  -1   37.96    1.72
 -19  -8   1   42.40    1.86
 -19  -8   1   47.56    2.15
  19  -8  -1   44.93    2.05
  19  -8  -1   46.03    2.72
 -18   8   1   48.61    2.39
 -18   8   1   45.79    2.05
  18   8  -1   45.98    2.05
  18   8  -1   45.27    2.01
 -18  -8   1   49.80    2.24
 -18  -8   1   46.60    2.05
  18  -8  -1   51.09    2.34
  18  -8  -1   52.19    2.91
  17   8  -1   93.16    4.06
  17   8  -1   97.03    4.20
 -17  -8   1   97.84    4.30
 -17  -8   1   93.97    4.06
 -16   8   1   70.34    3.29
 -16   8   1   83.09    3.72
  16   8  -1   80.08    3.49
  16   8  -1   71.15    3.15
 -16  -8   1   72.49    3.15
 -16  -8   1   71.10    3.15
  16  -8  -1   76.31    3.39
  16  -8  -1   80.32    3.96
 -15   8   1   20.91    1.15
 -15   8   1   18.67    1.10
  15   8  -1   19.48    0.91
  15   8  -1   18.38    0.91
 -15  -8   1   16.76    0.86
 -15  -8   1   18.96    0.91
  15  -8  -1   19.82    1.00
  15  -8  -1   19.34    1.38
 -14   8   1    0.24    0.33
 -14   8   1   -0.19    0.38
  14   8  -1    0.00    0.14
  14   8  -1    0.29    0.14
 -14  -8   1    0.05    0.19
 -14  -8   1   -0.10    0.10
  14  -8  -1   -0.05    0.24
  14  -8  -1    0.05    0.62
 -13   8   1    0.86    0.33
 -13   8   1    1.00    0.43
  13   8  -1    1.53    0.19
  13   8  -1    1.34    0.19
 -13  -8   1    1.77    0.24
 -13  -8   1    1.29    0.14
  13  -8  -1    1.62    0.62
  13  -8  -1    1.05    0.24
 -12   8   1   37.39    1.81
 -12   8   1   34.76    1.81
  12   8  -1   37.77    1.67
  12   8  -1   37.05    1.67
 -12  -8   1   43.41    1.96
 -12  -8   1   36.20    1.62
  12  -8  -1   36.00    1.67
  12  -8  -1   38.34    2.01
 -11   8   1    9.65    0.67
 -11   8   1   10.12    0.91
  11   8  -1   10.03    0.48
  11   8  -1    9.55    0.53
 -11  -8   1    9.88    0.53
 -11  -8   1    9.98    0.48
  11  -8  -1    8.98    0.81
  11  -8  -1   10.27    0.67
 -10   8   1    5.78    0.53
 -10   8   1    4.01    0.72
  10   8  -1    5.73    0.33
  10   8  -1    5.83    0.33
 -10  -8   1    6.06    0.33
 -10  -8   1    5.78    0.33
  10  -8  -1    5.78    0.67
  10  -8  -1    5.30    0.43
  -9   8   1   48.47    2.44
  -9   8   1   45.70    2.15
   9   8  -1   41.83    1.81
   9   8  -1   44.22    1.96
  -9  -8   1   45.08    2.01
  -9  -8   1   44.79    1.96
   9  -8  -1   45.98    2.24
   9  -8  -1   43.07    2.01
  -8   8   1  159.77    6.97
  -8   8   1  168.89    7.45
   8   8  -1  157.00    6.73
   8   8  -1  161.06    6.92
  -8  -8   1  159.54    6.83
  -8  -8   1  160.30    6.88
   8  -8  -1  164.41    7.21
   8  -8  -1  160.87    6.97
  -7   8   1   -0.24    0.57
  -7   8   1    0.24    0.29
   7   8  -1    0.33    0.14
   7   8  -1    0.38    0.10
  -7  -8   1    0.48    0.14
  -7  -8   1    0.38    0.14
   7  -8  -1    1.00    0.33
   7  -8  -1    0.00    0.43
  -6   8   1  106.25    4.63
  -6   8   1  105.48    4.68
   6  -8  -1  108.97    4.78
   6  -8  -1  107.30    4.68
  -5   8   1  157.34    6.88
  -5   8   1  151.66    6.54
   5   8  -1  148.46    6.45
   5   8  -1  135.18    5.78
  -5  -8   1  146.50    6.30
  -5  -8   1  137.00    5.87
   5  -8  -1  145.54    6.30
   5  -8  -1  144.49    6.26
  -4   8   1   49.47    2.20
  -4   8   1   49.37    2.24
   4   8  -1   48.99    2.15
   4   8  -1   45.98    2.05
  -4  -8   1   47.61    2.10
  -4  -8   1   48.85    2.15
   4  -8  -1   50.23    2.24
   4  -8  -1   48.75    2.20
  -3   8   1  295.62   12.65
  -3   8   1  300.11   12.80
   3   8  -1  299.16   12.75
   3   8  -1  293.62   12.56
  -3  -8   1  295.67   12.65
  -3  -8   1  299.40   12.80
   3  -8  -1  290.80   12.42
   3  -8  -1  293.00   12.51
  -2   8   1   31.32    1.43
  -2   8   1   32.80    1.43
   2   8  -1   32.28    1.48
   2   8  -1   28.94    1.29
  -2  -8   1   28.79    1.34
  -2  -8   1   33.09    1.48
   2  -8  -1   31.52    1.43
   2  -8  -1   31.28    1.38
  -1   8   1   61.03    2.67
  -1   8   1   61.79    2.67
   1   8  -1   58.35    2.53
   1   8  -1   60.21    2.67
  -1  -8   1   59.69    2.63
  -1  -8   1   63.37    2.77
   1  -8  -1   61.46    2.67
   1  -8  -1   60.21    2.63
   0   8   1   68.52    2.96
   0   8   1   70.15    3.01
   0   8  -1   66.71    2.96
   0   8  -1   65.61    2.87
   0  -8   1   70.05    3.06
   0  -8   1   66.13    2.91
   0  -8  -1   65.42    2.82
   0  -8  -1   71.10    3.06
   1   8   1   22.54    1.00
   1   8   1   23.06    1.05
  -1   8  -1   20.63    1.00
  -1   8  -1   22.59    1.05
   1  -8   1   22.20    1.05
   1  -8   1   21.20    1.00
  -1  -8  -1   22.35    1.00
  -1  -8  -1   20.91    0.96
   2   8   1  198.88    8.50
   2   8   1  188.76    8.07
  -2   8  -1  205.18    8.83
  -2   8  -1  208.96    8.98
   2  -8   1  206.95    8.88
   2  -8   1  201.75    8.69
  -2  -8  -1  206.95    8.83
  -2  -8  -1  198.74    8.50
   3   8   1   12.89    0.57
   3   8   1   11.84    0.57
  -3   8  -1   12.61    0.67
  -3   8  -1   13.04    0.76
   3  -8   1   12.75    0.72
   3  -8   1   13.04    0.72
  -3  -8  -1   12.08    0.57
  -3  -8  -1   12.22    0.57
   4   8   1   68.28    2.96
   4   8   1   66.23    2.87
  -4   8  -1   67.71    3.06
  -4   8  -1   68.14    3.01
   4  -8   1   69.91    3.10
   4  -8   1   65.56    2.91
  -4  -8  -1   67.33    2.91
  -4  -8  -1   65.51    2.82
   5   8   1   15.76    0.72
   5   8   1   14.90    0.72
   5  -8   1   12.94    0.86
  -5  -8  -1   15.66    0.72
  -5  -8  -1   15.42    0.72
   6   8   1   62.70    2.72
   6   8   1   63.46    2.72
  -6   8  -1   65.13    2.91
  -6   8  -1   63.65    3.01
   6  -8   1   65.61    2.96
   6  -8   1   79.03    3.77
  -6  -8  -1   66.23    2.87
  -6  -8  -1   64.75    2.82
   7   8   1  198.36    8.50
   7   8   1  206.71    8.83
  -7   8  -1  224.95    9.84
  -7   8  -1  216.88    9.41
   7  -8   1  219.08    9.50
   7  -8   1  212.87    9.22
  -7  -8  -1  203.66    8.69
  -7  -8  -1  222.80    9.50
   8   8   1   58.64    2.58
   8   8   1   59.02    2.58
  -8   8  -1   67.76    3.10
  -8   8  -1   67.66    3.25
   8  -8   1   61.79    2.87
   8  -8   1   60.07    2.77
  -8  -8  -1   57.68    2.53
  -8  -8  -1   55.77    2.44
   9   8   1   64.03    2.77
   9   8   1   61.03    2.63
  -9   8  -1   61.79    2.82
  -9   8  -1   60.79    2.96
   9  -8   1   59.93    2.77
   9  -8   1   61.26    2.87
  -9  -8  -1   56.01    2.44
  -9  -8  -1   59.40    2.58
  10   8   1   51.05    2.24
  10   8   1   54.53    2.39
 -10   8  -1   48.99    2.29
 -10   8  -1   53.58    2.72
  10  -8   1   51.14    2.48
  10  -8   1   52.33    2.44
 -10  -8  -1   53.24    2.34
 -10  -8  -1   50.19    2.20
  11   8   1   96.41    4.15
  11   8   1   95.74    4.15
 -11   8  -1  101.09    4.73
 -11   8  -1   96.60    4.35
  11  -8   1  100.04    4.49
  11  -8   1   98.70    4.49
 -11  -8  -1  102.47    4.44
 -11  -8  -1   93.73    4.06
  12   8   1   34.71    1.58
  12   8   1   37.15    1.67
 -12   8  -1   37.05    1.86
 -12   8  -1   36.43    2.05
  12  -8   1   38.15    1.86
  12  -8   1   36.39    1.91
 -12  -8  -1   36.72    1.67
 -12  -8  -1   35.96    1.58
  13   8   1   77.59    3.39
  13   8   1   74.63    3.29
 -13   8  -1   74.87    3.44
 -13   8  -1   82.99    4.01
  13  -8   1   82.80    3.92
  13  -8   1   79.03    3.58
 -13  -8  -1   88.96    3.92
 -13  -8  -1   74.49    3.25
  14   8   1    0.48    0.14
  14   8   1    0.43    0.29
 -14   8  -1    0.24    0.72
 -14   8  -1    0.33    0.38
  14  -8   1    0.67    0.57
  14  -8   1    0.53    0.33
 -14  -8  -1    0.53    0.24
 -14  -8  -1    0.19    0.10
  15   8   1    0.86    0.38
  15   8   1    0.24    0.14
 -15   8  -1    0.43    0.91
  15  -8   1    0.19    0.38
 -15  -8  -1    0.62    0.29
 -15  -8  -1    0.29    0.10
 -16   8  -1    1.29    0.86
 -16   8  -1    1.24    0.43
  16  -8   1    1.38    0.67
  16  -8   1    1.48    0.43
  17   8   1    1.19    0.48
  17   8   1    0.96    0.19
 -17   8  -1    1.00    0.43
 -17   8  -1    1.10    0.67
  17  -8   1    1.43    0.72
  17  -8   1    0.96    0.38
 -17  -8  -1    0.53    0.14
 -17  -8  -1    0.72    0.29
  18   8   1   60.60    2.91
  18   8   1   67.81    2.96
 -18   8  -1   64.27    3.10
 -18   8  -1   69.05    3.29
  18  -8   1   66.76    3.01
  18  -8   1   65.28    3.34
 -18  -8  -1   65.51    2.87
 -18  -8  -1   62.84    2.87
  19   8   1  147.26    6.64
  19   8   1  149.51    6.45
 -19   8  -1  146.31    6.49
 -19   8  -1  164.69    7.35
  19  -8   1  163.88    7.54
  19  -8   1  148.41    6.45
 -19  -8  -1  149.36    6.45
 -19  -8  -1  152.47    6.69
  20   8   1    0.48    0.14
  20   8   1    0.38    0.76
 -20   8  -1    0.72    0.48
 -20   8  -1    0.86    0.48
  20  -8   1    0.96    0.29
  20  -8   1    0.53    0.81
 -20  -8  -1    0.29    0.14
 -20  -8  -1    0.62    0.38
  21   8   1   37.20    2.34
  21   8   1   31.90    1.48
 -21   8  -1   39.49    1.96
 -21   8  -1   34.81    1.91
  21  -8   1   35.43    1.72
  21  -8   1   31.18    2.15
 -21  -8  -1   32.04    1.43
 -21  -8  -1   36.43    1.81
  22   8   1   16.95    0.86
 -22  -8  -1   16.95    0.81
 -22  -8  -1   15.61    1.15
  23   8   1   19.86    1.77
  23   8   1   16.90    0.86
 -23   8  -1   17.29    0.96
 -23   8  -1   16.24    1.15
  23  -8   1   19.10    1.05
  23  -8   1   16.57    1.58
 -23  -8  -1   17.09    0.81
 -23  -8  -1   16.86    1.05
  24   8   1    1.72    1.00
  24   8   1    1.96    0.24
 -24   8  -1    1.77    0.53
 -24   8  -1    1.81    0.29
  24  -8   1    1.86    0.38
  24  -8   1    0.67    0.91
 -24  -8  -1    2.24    0.48
 -24  -8  -1    1.77    0.19
  25   8   1   10.74    0.62
  25   8   1   11.22    1.43
 -25   8  -1    9.41    0.57
 -25   8  -1    9.26    0.91
  25  -8   1    8.98    1.34
  25  -8   1   12.42    0.76
 -25  -8  -1   10.60    0.57
 -25  -8  -1   10.70    0.81
  26   8   1    1.15    1.15
  26   8   1    1.72    0.24
 -26   8  -1    1.00    0.53
 -26   8  -1    1.72    0.29
  26  -8   1    2.05    0.38
  26  -8   1    1.48    1.00
 -26  -8  -1    1.77    0.19
 -26  -8  -1    1.53    0.48
 -27   9   1    1.10    0.24
 -27   9   1    1.34    0.53
  27  -9  -1    2.44    1.10
  27  -9  -1    1.34    0.29
 -26   9   1    0.00    0.48
 -26   9   1    0.10    0.19
  26   9  -1    0.91    0.67
  26   9  -1    0.10    0.14
 -26  -9   1    0.24    0.33
 -26  -9   1    0.24    0.14
  26  -9  -1    0.38    0.29
  26  -9  -1    1.05    1.05
 -25   9   1    0.24    0.19
 -25   9   1    0.53    0.48
  25   9  -1    1.19    0.57
  25   9  -1    0.24    0.14
 -25  -9   1    0.00    0.33
 -25  -9   1    0.05    0.14
  25  -9  -1   -0.29    0.29
  25  -9  -1   -1.29    1.00
 -24   9   1    2.15    0.29
 -24   9   1    2.39    0.57
  24   9  -1    2.24    0.53
  24   9  -1    2.29    0.24
 -24  -9   1    2.29    0.38
 -24  -9   1    2.77    0.24
  24  -9  -1    2.05    1.05
  24  -9  -1    2.72    0.38
  23   9  -1    0.24    0.14
  23   9  -1    0.43    0.48
 -23  -9   1    0.24    0.14
 -23  -9   1    0.00    0.29
 -22   9   1    6.11    0.72
 -22   9   1    5.87    0.43
  22  -9  -1    6.11    0.53
  22  -9  -1    5.35    1.15
 -21   9   1   20.01    1.00
 -21   9   1   21.06    1.29
  21   9  -1   24.50    1.24
  21   9  -1   21.73    1.05
 -21  -9   1   21.82    1.00
 -21  -9   1   24.69    1.24
  21  -9  -1   22.35    1.15
  21  -9  -1   21.54    1.81
 -20   9   1   40.21    1.81
 -20   9   1   42.21    2.15
  20   9  -1   42.50    1.91
  20   9  -1   39.30    1.81
 -20  -9   1   41.88    1.86
 -20  -9   1   47.89    2.20
  20  -9  -1   42.12    2.58
  20  -9  -1   42.35    1.96
 -19   9   1    7.97    0.53
 -19   9   1    7.74    0.72
  19   9  -1    6.92    0.43
  19   9  -1    7.93    0.48
 -19  -9   1    8.21    0.53
 -19  -9   1    8.31    0.43
  19  -9  -1    8.88    0.57
  19  -9  -1    9.93    1.19
 -18   9   1   16.33    0.91
 -18   9   1   14.52    1.00
  18   9  -1   14.47    0.72
  18   9  -1   13.70    0.72
 -18  -9   1   14.28    0.76
 -18  -9   1   14.75    0.72
  18  -9  -1   13.04    1.29
  18  -9  -1   16.14    0.86
 -17   9   1   90.01    4.06
 -17   9   1   79.41    3.68
  17   9  -1   79.22    3.49
  17   9  -1   90.44    3.92
 -17  -9   1   83.18    3.68
 -17  -9   1   80.75    3.53
  17  -9  -1   86.67    4.25
  17  -9  -1   79.98    3.53
 -16   9   1    6.88    0.67
 -16   9   1    6.26    0.62
  16   9  -1    6.45    0.38
  16   9  -1    6.54    0.43
 -16  -9   1    7.31    0.43
 -16  -9   1    5.97    0.43
  16  -9  -1    5.83    0.91
  16  -9  -1    6.16    0.48
 -15   9   1   87.19    3.92
 -15   9   1  100.23    4.54
  15  -9  -1   93.73    4.11
  15  -9  -1   99.27    4.68
 -14   9   1   11.36    0.81
 -14   9   1    8.98    0.76
  14   9  -1   11.32    0.57
  14   9  -1   11.60    0.62
 -14  -9   1   11.36    0.62
 -14  -9   1   10.98    0.57
  14  -9  -1   10.22    0.62
  14  -9  -1   10.74    1.00
 -13   9   1   17.76    1.05
 -13   9   1   17.91    1.15
  13   9  -1   19.39    0.91
  13   9  -1   18.81    0.91
 -13  -9   1   19.10    0.91
 -13  -9   1   21.82    1.05
  13  -9  -1   18.29    1.24
  13  -9  -1   17.52    0.91
 -12   9   1    1.48    0.62
 -12   9   1    1.53    0.33
  12   9  -1    1.38    0.19
  12   9  -1    1.29    0.14
 -12  -9   1    1.43    0.19
 -12  -9   1    1.29    0.14
  12  -9  -1    1.19    0.48
  12  -9  -1    1.58    0.33
 -11   9   1    5.83    0.53
 -11   9   1    6.11    0.81
  11   9  -1    6.54    0.38
  11   9  -1    5.97    0.33
 -11  -9   1    6.30    0.33
 -11  -9   1    6.45    0.33
  11  -9  -1    6.45    0.53
  11  -9  -1    6.35    0.67
 -10   9   1    1.96    0.67
 -10   9   1    1.91    0.38
  10   9  -1    2.39    0.19
  10   9  -1    1.81    0.19
 -10  -9   1    2.05    0.19
 -10  -9   1    2.48    0.19
  10  -9  -1    2.15    0.48
  10  -9  -1    1.96    0.33
  -9   9   1   13.94    1.05
  -9   9   1   12.75    0.76
   9   9  -1   12.89    0.62
   9   9  -1   12.94    0.67
  -9  -9   1   13.42    0.67
  -9  -9   1   13.32    0.67
   9  -9  -1   12.89    0.76
   9  -9  -1   13.70    0.91
   8   9  -1  114.27    4.97
   8   9  -1  112.45    4.82
  -8  -9   1  112.55    4.87
  -8  -9   1  114.41    4.92
  -7   9   1    9.02    0.57
  -7   9   1   10.17    0.86
   7   9  -1    8.93    0.53
   7   9  -1   10.12    0.48
  -7  -9   1    9.26    0.48
  -7  -9   1    9.50    0.48
   7  -9  -1    9.31    0.62
   7  -9  -1    9.26    0.67
  -6   9   1  438.97   18.77
  -6   9   1  417.34   17.95
   6   9  -1  437.73   18.72
   6   9  -1  414.14   17.67
  -6  -9   1  429.42   18.34
  -6  -9   1  423.60   18.05
   6  -9  -1  418.11   17.91
   6  -9  -1  418.58   17.91
  -5   9   1  193.10    8.40
  -5   9   1  191.86    8.26
   5  -9  -1  197.54    8.50
   5  -9  -1  193.72    8.36
  -4   9   1   34.05    1.62
  -4   9   1   33.57    1.53
   4   9  -1   34.43    1.58
  -4  -9   1   33.38    1.48
   4  -9  -1   36.20    1.67
   4  -9  -1   34.33    1.58
  -3   9   1   69.24    3.06
  -3   9   1   69.33    3.01
   3   9  -1   67.57    2.96
   3   9  -1   69.62    3.01
  -3  -9   1   72.87    3.20
  -3  -9   1   68.95    3.01
   3  -9  -1   68.47    3.01
   3  -9  -1   64.94    2.87
  -2   9   1  239.18   10.27
  -2   9   1  235.70   10.08
   2   9  -1  236.22   10.12
   2   9  -1  220.85    9.45
  -2  -9   1  214.35    9.22
  -2  -9   1  237.23   10.17
   2  -9  -1  233.36    9.98
   2  -9  -1  234.07   10.03
  -1   9   1  126.78    5.44
  -1   9   1  121.81    5.25
   1   9  -1  133.94    5.83
   1   9  -1  126.92    5.44
  -1  -9   1  133.65    5.78
  -1  -9   1  126.49    5.44
   1  -9  -1  132.03    5.68
   1  -9  -1  126.30    5.44
   0   9   1  274.18   11.70
   0   9   1  263.15   11.27
   0   9  -1  274.81   11.75
   0   9  -1  276.33   11.84
   0  -9   1  285.12   12.22
   0  -9   1  274.04   11.75
   0  -9  -1  285.17   12.18
   0  -9  -1  273.09   11.65
   1   9   1  319.12   13.61
   1   9   1  313.67   13.37
  -1   9  -1  321.41   13.75
  -1   9  -1  312.43   13.42
   1  -9   1  319.69   13.70
   1  -9   1  310.38   13.27
  -1  -9  -1  311.76   13.32
  -1  -9  -1  315.20   13.47
   2   9   1  151.27    6.49
   2   9   1  148.84    6.35
  -2   9  -1  153.33    6.69
  -2   9  -1  150.56    6.49
   2  -9   1  146.88    6.35
   2  -9   1  151.32    6.54
  -2  -9  -1  146.69    6.30
  -2  -9  -1  151.99    6.49
   3   9   1   22.11    0.96
   3   9   1   22.63    1.05
  -3   9  -1   22.73    1.19
  -3   9  -1   21.82    1.05
   3  -9   1   21.82    1.05
   3  -9   1   22.06    1.10
  -3  -9  -1   22.35    1.00
  -3  -9  -1   21.87    1.00
   4   9   1    0.10    0.10
   4   9   1    0.10    0.10
  -4  -9  -1    0.05    0.10
  -4  -9  -1    0.10    0.10
   5   9   1   17.62    0.81
   5   9   1   18.05    0.86
  -5   9  -1   17.52    0.91
   5  -9   1   17.95    0.96
  -5  -9  -1   18.15    0.81
  -5  -9  -1   16.86    0.76
   6   9   1   45.03    1.96
   6   9   1   43.84    1.91
  -6   9  -1   50.23    2.29
  -6   9  -1   47.32    2.29
   6  -9   1   49.61    2.29
   6  -9   1   47.70    2.24
  -6  -9  -1   43.98    1.91
  -6  -9  -1   43.45    1.91
  -7   9  -1   36.00    1.72
  -7   9  -1   38.68    1.96
   7  -9   1   38.58    1.86
   7  -9   1   38.15    1.81
   8   9   1   64.61    2.82
   8   9   1   66.04    2.87
  -8   9  -1   67.85    3.25
  -8   9  -1   67.09    3.06
   8  -9   1   65.23    3.01
   8  -9   1   66.71    3.06
  -8  -9  -1   69.91    3.06
  -8  -9  -1   63.75    2.77
   9   9   1   40.68    1.77
   9   9   1   43.02    1.91
  -9   9  -1   45.55    2.34
  -9   9  -1   44.26    2.10
   9  -9   1   44.31    2.10
   9  -9   1   43.26    2.10
  -9  -9  -1   41.21    1.81
  -9  -9  -1   42.93    1.86
  10   9   1  107.58    4.63
  10   9   1  109.25    4.68
 -10   9  -1  118.09    5.25
 -10   9  -1  122.91    5.63
  10  -9   1  119.38    5.30
  10  -9   1  120.76    5.40
 -10  -9  -1  105.43    4.58
 -10  -9  -1  112.45    4.82
  11   9   1   42.74    1.91
  11   9   1   45.70    2.01
 -11   9  -1   41.11    2.01
 -11   9  -1   46.03    2.39
  11  -9   1   41.35    2.01
  11  -9   1   41.40    2.10
 -11  -9  -1   42.50    1.86
 -11  -9  -1   46.51    2.10
  12   9   1   94.69    4.11
  12   9   1   94.83    4.11
 -12   9  -1   91.25    4.15
 -12   9  -1   99.56    4.68
  12  -9   1   95.36    4.39
  12  -9   1   97.55    4.39
 -12  -9  -1   96.89    4.20
 -12  -9  -1   91.68    3.96
  13   9   1   23.06    1.05
  13   9   1   24.73    1.15
 -13   9  -1   23.54    1.29
 -13   9  -1   25.74    1.67
  13  -9   1   26.17    1.38
  13  -9   1   23.40    1.43
 -13  -9  -1   24.21    1.10
 -13  -9  -1   24.54    1.19
  14   9   1   39.35    1.77
  14   9   1   36.00    1.62
 -14   9  -1   40.49    2.05
 -14   9  -1   41.73    2.34
  14  -9   1   40.40    2.20
  14  -9   1   39.73    1.96
 -14  -9  -1   37.10    1.62
 -14  -9  -1   43.02    1.96
  15   9   1   17.81    0.96
  15   9   1   16.43    0.81
 -15  -9  -1   19.15    0.96
 -15  -9  -1   16.81    0.81
  16   9   1    1.38    0.43
  16   9   1    1.24    0.19
 -16   9  -1    2.05    0.48
 -16   9  -1    0.53    0.91
  16  -9   1    1.91    0.72
  16  -9   1    1.72    0.43
 -16  -9  -1    2.15    0.33
 -16  -9  -1    1.29    0.19
  17   9   1    4.25    0.57
  17   9   1    5.01    0.33
 -17   9  -1    5.11    1.00
 -17   9  -1    5.44    0.62
  17  -9   1    6.45    0.62
  17  -9   1    4.78    0.86
 -17  -9  -1    5.44    0.43
 -17  -9  -1    4.92    0.29
  18   9   1   29.94    1.62
  18   9   1   28.17    1.29
 -18   9  -1   28.22    1.58
 -18   9  -1   27.74    1.67
  18  -9   1   29.37    1.48
  18  -9   1   27.84    1.86
 -18  -9  -1   28.41    1.29
 -18  -9  -1   28.32    1.38
  19   9   1    7.40    0.76
  19   9   1    8.26    0.48
 -19   9  -1    7.40    0.76
 -19   9  -1    9.50    0.81
  19  -9   1    8.64    0.62
  19  -9   1    9.45    1.15
 -19  -9  -1    9.50    0.62
 -19  -9  -1    8.93    0.48
  20   9   1    1.53    0.62
  20   9   1    1.86    0.19
 -20   9  -1    1.62    0.53
 -20   9  -1    2.58    0.53
  20  -9   1    1.48    0.33
  20  -9   1    1.91    0.86
 -20  -9  -1    2.01    0.38
 -20  -9  -1    1.77    0.19
  21   9   1    3.15    0.86
  21   9   1    4.01    0.29
 -21   9  -1    4.49    0.62
 -21   9  -1    3.72    0.57
  21  -9   1    3.44    0.43
  21  -9   1    2.96    0.96
 -21  -9  -1    4.44    0.53
 -21  -9  -1    3.92    0.29
 -22   9  -1    0.10    0.43
 -22   9  -1    0.96    0.48
  22  -9   1    0.05    0.29
  22  -9   1   -1.05    0.81
  23   9   1   48.56    2.87
  23   9   1   47.42    2.15
 -23   9  -1   51.91    2.44
 -23   9  -1   48.23    2.48
  23  -9   1   42.69    2.67
  23  -9   1   50.95    2.39
 -23  -9  -1   52.00    2.53
 -23  -9  -1   45.98    2.05
  24   9   1    5.30    0.38
  24   9   1    6.64    1.34
 -24   9  -1    4.54    0.67
 -24   9  -1    4.82    0.43
  24  -9   1    5.16    0.48
  24  -9   1    5.16    1.10
 -24  -9  -1    5.11    0.57
 -24  -9  -1    5.35    0.33
  25   9   1   -0.96    1.05
  25   9   1    0.38    0.14
 -25   9  -1    0.72    0.24
 -25   9  -1    1.10    0.53
  25  -9   1   -0.43    0.33
  25  -9   1    0.24    0.91
 -25  -9  -1    0.38    0.14
 -25  -9  -1    0.33    0.38
  26   9   1    2.48    0.29
  26   9   1    3.01    1.10
 -26   9  -1    1.72    0.57
 -26   9  -1    1.77    0.29
  26  -9   1    2.20    0.38
  26  -9   1    2.87    1.05
 -26  -9  -1    1.67    0.48
 -26  -9  -1    2.20    0.24
 -27  10   1    0.38    0.19
 -27  10   1    0.00    0.48
  27 -10  -1   -0.62    0.91
  27 -10  -1    0.48    0.29
 -26  10   1    0.33    0.19
 -26  10   1   -0.38    0.43
  26  10  -1    0.14    0.14
  26  10  -1    0.38    0.57
 -26 -10   1    0.38    0.33
 -26 -10   1    0.14    0.14
  26 -10  -1    0.14    0.29
  26 -10  -1    0.14    1.00
 -25  10   1    0.19    0.48
 -25  10   1    0.43    0.24
  25  10  -1    0.19    0.14
  25  10  -1    0.43    0.53
 -25 -10   1    0.05    0.29
 -25 -10   1    0.10    0.14
  25 -10  -1    1.10    0.96
  25 -10  -1   -0.48    0.29
 -24  10   1    0.14    0.19
 -24  10   1    0.72    0.48
  24  10  -1    0.00    0.14
  24  10  -1   -0.38    0.48
 -24 -10   1    0.14    0.14
 -24 -10   1    0.10    0.29
  24 -10  -1    0.43    0.91
  24 -10  -1   -0.19    0.33
 -23  10   1    1.72    0.57
 -23  10   1    1.62    0.38
  23  10  -1    2.58    0.24
  23  10  -1    2.48    0.48
 -23 -10   1    2.82    0.38
 -23 -10   1    2.29    0.24
  23 -10  -1    0.96    0.91
 -22  10   1    0.43    0.24
 -22  10   1    0.72    0.48
  22  10  -1    0.24    0.14
  22  10  -1   -0.29    0.33
 -22 -10   1    0.29    0.14
 -22 -10   1    0.62    0.29
  22 -10  -1    0.72    0.33
  22 -10  -1    0.48    0.86
 -21  10   1    0.24    0.43
 -21  10   1    0.14    0.19
  21  10  -1   -0.05    0.14
  21  10  -1    0.00    0.24
 -21 -10   1   -0.19    0.29
 -21 -10   1   -0.10    0.14
  21 -10  -1    0.29    0.29
  21 -10  -1   -0.19    0.81
 -20  10   1    0.33    0.43
 -20  10   1    0.10    0.24
  20  10  -1    0.19    0.14
  20  10  -1    0.14    0.19
 -20 -10   1    0.00    0.10
 -20 -10   1    0.24    0.24
  20 -10  -1   -0.19    0.72
  20 -10  -1    0.33    0.29
 -19  10   1   14.56    1.00
 -19  10   1   15.18    0.86
  19  10  -1   14.37    0.72
  19  10  -1   14.56    0.76
 -19 -10   1   14.23    0.72
 -19 -10   1   14.85    0.81
  19 -10  -1   13.61    1.29
  19 -10  -1   16.67    0.91
 -18  10   1    5.83    0.57
 -18  10   1    3.92    0.57
  18  10  -1    4.49    0.33
  18  10  -1    3.72    0.33
 -18 -10   1    4.11    0.29
 -18 -10   1    3.82    0.38
  18 -10  -1    4.78    0.43
  18 -10  -1    4.54    0.86
 -17  10   1    2.91    0.53
 -17  10   1    2.77    0.48
  17  10  -1    2.96    0.29
  17  10  -1    2.87    0.29
 -17 -10   1    2.39    0.33
 -17 -10   1    3.06    0.24
  17 -10  -1    2.63    0.33
  17 -10  -1    2.77    0.76
 -16  10   1   27.60    1.48
 -16  10   1   31.09    1.67
  16  10  -1   30.89    1.43
  16  10  -1   28.98    1.34
 -16 -10   1   31.66    1.43
 -16 -10   1   27.03    1.24
  16 -10  -1   27.50    1.72
  16 -10  -1   29.80    1.43
 -15  10   1   13.75    0.91
 -15  10   1   11.84    0.86
  15  10  -1   12.94    0.67
 -15 -10   1   13.51    0.72
  15 -10  -1   11.41    1.05
  15 -10  -1   12.27    0.72
 -14  10   1    6.21    0.76
 -14  10   1    7.54    0.67
  14  10  -1    7.26    0.43
  14  10  -1    7.88    0.43
 -14 -10   1    8.21    0.48
 -14 -10   1    7.40    0.43
  14 -10  -1    7.07    0.81
  14 -10  -1    7.54    0.57
 -13  10   1    2.96    0.72
 -13  10   1    2.58    0.43
  13  10  -1    3.10    0.29
  13  10  -1    2.67    0.24
 -13 -10   1    2.82    0.24
 -13 -10   1    3.39    0.29
  13 -10  -1    2.77    0.43
  13 -10  -1    3.10    0.62
 -12  10   1    1.34    0.67
 -12  10   1    1.24    0.33
  12  10  -1    1.10    0.19
  12  10  -1    1.15    0.14
 -12 -10   1    0.96    0.14
 -12 -10   1    0.86    0.14
  12 -10  -1    1.91    0.53
  12 -10  -1    1.53    0.33
 -11  10   1   27.17    1.62
 -11  10   1   25.50    1.34
  11  10  -1   25.45    1.19
  11  10  -1   25.45    1.15
 -11 -10   1   25.74    1.15
 -11 -10   1   24.54    1.15
  11 -10  -1   25.36    1.29
  11 -10  -1   29.13    1.58
 -10  10   1    6.49    0.76
 -10  10   1    5.87    0.53
  10  10  -1    5.63    0.33
  10  10  -1    6.11    0.38
 -10 -10   1    5.87    0.33
 -10 -10   1    5.87    0.33
  10 -10  -1    6.30    0.62
  10 -10  -1    5.59    0.48
  -9  10   1    5.01    0.72
  -9  10   1    4.68    0.43
   9  10  -1    4.68    0.33
   9  10  -1    4.35    0.24
  -9 -10   1    4.78    0.29
  -9 -10   1    4.35    0.29
   9 -10  -1    4.68    0.48
   9 -10  -1    5.11    0.53
  -8  10   1    2.53    0.38
   8  10  -1    2.91    0.24
   8  10  -1    2.77    0.19
  -8 -10   1    3.06    0.24
  -8 -10   1    2.87    0.19
   8 -10  -1    2.05    0.53
  -7  10   1   69.38    3.10
  -7  10   1   68.67    3.20
   7  10  -1   67.76    2.96
   7  10  -1   66.13    2.96
  -7 -10   1   66.90    2.91
  -7 -10   1   67.33    2.96
   7 -10  -1   68.14    3.10
   7 -10  -1   66.13    2.96
  -6  10   1  387.40   16.67
  -6  10   1  356.36   15.28
   6  10  -1  354.07   15.09
   6  10  -1  363.91   15.61
  -6 -10   1  355.70   15.18
  -6 -10   1  354.17   15.14
   6 -10  -1  366.20   15.71
   6 -10  -1  378.28   16.24
  -5  10   1   69.91    3.20
  -5  10   1   74.25    3.29
   5  10  -1   73.77    3.20
   5  10  -1   61.74    2.82
  -5 -10   1   68.57    3.01
  -5 -10   1   75.78    3.29
   5 -10  -1   70.24    3.10
   5 -10  -1   69.86    3.10
  -4  10   1    4.73    0.33
  -4  10   1    5.11    0.53
   4  10  -1    4.54    0.33
   4  10  -1    5.25    0.29
  -4 -10   1    5.54    0.33
  -4 -10   1    5.97    0.38
   4 -10  -1    5.16    0.43
   4 -10  -1    4.97    0.38
  -3  10   1  101.95    4.49
  -3  10   1  104.05    4.49
   3 -10  -1  103.14    4.49
   3 -10  -1  105.19    4.58
  -2  10   1   62.46    2.77
  -2  10   1   64.13    2.82
   2  10  -1   60.45    2.72
  -2 -10   1   55.73    2.48
   2 -10  -1   63.08    2.77
   2 -10  -1   63.27    2.77
  -1  10   1    1.86    0.24
  -1  10   1    2.48    0.19
   1  10  -1    2.24    0.29
   1  10  -1    2.24    0.19
  -1 -10   1    2.10    0.24
  -1 -10   1    1.48    0.19
   1 -10  -1    1.86    0.24
   1 -10  -1    2.10    0.19
   0  10   1    4.63    0.24
   0  10   1    4.06    0.29
   0  10  -1    4.39    0.29
   0  10  -1    4.58    0.38
   0 -10   1    4.54    0.33
   0 -10   1    4.11    0.33
   0 -10  -1    4.54    0.29
   0 -10  -1    4.49    0.29
   1  10   1   62.31    2.72
   1  10   1   62.74    2.72
  -1  10  -1   52.81    2.34
  -1  10  -1   60.55    2.72
   1 -10   1   59.97    2.67
   1 -10   1   62.27    2.77
  -1 -10  -1   61.12    2.67
  -1 -10  -1   64.13    2.82
   2  10   1   62.22    2.67
   2  10   1   59.26    2.58
  -2 -10  -1   62.08    2.72
  -2 -10  -1   61.26    2.67
   3  10   1    1.77    0.19
   3  10   1    2.39    0.14
  -3 -10  -1    2.34    0.19
  -3 -10  -1    2.34    0.19
   4  10   1   24.78    1.10
   4  10   1   24.78    1.15
  -4  10  -1   24.45    1.19
  -4  10  -1   24.26    1.29
   4 -10   1   23.73    1.19
   4 -10   1   25.21    1.24
  -4 -10  -1   24.78    1.10
  -4 -10  -1   25.55    1.15
   5  10   1   10.31    0.48
   5  10   1   10.27    0.53
  -5  10  -1   10.93    0.81
  -5  10  -1   10.08    0.62
   5 -10   1    9.88    0.62
   5 -10   1    9.74    0.67
  -5 -10  -1   10.22    0.48
  -5 -10  -1   10.27    0.48
   6  10   1   50.04    2.20
   6  10   1   49.18    2.15
  -6  10  -1   52.43    2.39
  -6  10  -1   51.05    2.48
   6 -10   1   52.38    2.44
   6 -10   1   48.90    2.29
  -6 -10  -1   49.37    2.15
  -6 -10  -1   49.23    2.15
   7  10   1    4.82    0.29
  -7  10  -1    4.87    0.43
  -7  10  -1    5.30    0.67
   7 -10   1    4.97    0.48
   7 -10   1    5.97    0.53
  -7 -10  -1    4.54    0.29
   8  10   1    9.93    0.48
   8  10   1    9.74    0.53
  -8  10  -1    9.22    0.62
  -8  10  -1   10.22    0.86
   8 -10   1    9.26    0.67
   8 -10   1    9.55    0.67
  -8 -10  -1    9.55    0.48
  -8 -10  -1   11.65    0.57
   9  10   1   45.55    2.01
   9  10   1   47.56    2.10
  -9  10  -1   50.23    2.34
  -9  10  -1   50.62    2.58
   9 -10   1   46.37    2.24
   9 -10   1   48.75    2.34
  -9 -10  -1   49.33    2.15
  -9 -10  -1   49.42    2.20
  10  10   1   24.26    1.10
  10  10   1   25.79    1.19
 -10  10  -1   28.22    1.43
 -10  10  -1   27.41    1.62
  10 -10   1   26.74    1.43
  10 -10   1   26.41    1.38
 -10 -10  -1   26.55    1.19
 -10 -10  -1   23.64    1.10
  11  10   1    0.72    0.14
  11  10   1    0.57    0.14
 -11  10  -1    0.62    0.33
 -11  10  -1    0.72    0.62
  11 -10   1    0.72    0.33
  11 -10   1    0.57    0.43
 -11 -10  -1    0.72    0.10
 -11 -10  -1    0.81    0.19
  12  10   1   31.47    1.43
  12  10   1   28.51    1.29
 -12  10  -1   31.42    1.91
 -12  10  -1   29.56    1.53
  12 -10   1   30.89    1.72
  12 -10   1   32.28    1.67
 -12 -10  -1   29.80    1.38
 -12 -10  -1   28.98    1.29
  13  10   1    0.14    0.10
  13  10   1   -0.05    0.14
 -13  10  -1    0.14    0.33
 -13  10  -1    0.14    0.72
  13 -10   1    0.05    0.48
  13 -10   1   -0.33    0.33
 -13 -10  -1   -0.05    0.24
 -13 -10  -1    0.05    0.10
  14  10   1   24.31    1.15
  14  10   1   26.55    1.24
 -14  10  -1   24.93    1.67
 -14  10  -1   25.88    1.43
  14 -10   1   24.69    1.53
  14 -10   1   26.55    1.43
 -14 -10  -1   26.93    1.29
 -14 -10  -1   25.98    1.19
  15  10   1   62.84    2.77
  15  10   1   72.82    3.20
 -15  10  -1   72.25    3.68
 -15  10  -1   69.95    3.29
  15 -10   1   68.67    3.20
  15 -10   1   74.83    3.63
 -15 -10  -1   68.95    3.01
 -15 -10  -1   78.17    3.44
  16  10   1   86.00    3.77
  16  10   1   89.63    3.96
 -16  10  -1   84.23    3.92
 -16  10  -1   87.15    4.30
  16 -10   1   81.89    3.72
  16 -10   1   89.58    4.30
 -16 -10  -1   84.23    3.68
 -16 -10  -1   90.63    3.96
  17  10   1    1.05    0.43
  17  10   1    1.15    0.19
 -17  10  -1    0.96    0.43
 -17  10  -1    1.77    0.86
  17 -10   1    1.24    0.43
  17 -10   1    0.91    0.67
 -17 -10  -1    0.96    0.29
 -17 -10  -1    0.91    0.14
  18  10   1    0.29    0.14
  18  10   1    0.05    0.43
 -18  10  -1   -0.29    0.38
 -18  10  -1    1.86    0.81
  18 -10   1    0.05    0.38
  18 -10   1   -0.24    0.67
 -18 -10  -1   -0.19    0.29
 -18 -10  -1    0.10    0.10
  19  10   1    2.77    0.53
  19  10   1    2.77    0.24
 -19  10  -1    3.15    0.72
 -19  10  -1    2.29    0.53
  19 -10   1    3.29    0.86
  19 -10   1    3.20    0.43
 -19 -10  -1    2.82    0.24
 -19 -10  -1    2.87    0.38
  20  10   1    1.67    0.57
  20  10   1    1.86    0.24
 -20  10  -1    1.91    0.48
 -20  10  -1    1.86    0.57
  20 -10   1    1.58    0.38
  20 -10   1    2.77    0.86
 -20 -10  -1    1.96    0.19
 -20 -10  -1    1.67    0.33
  21  10   1    5.68    0.81
  21  10   1    5.97    0.38
 -21  10  -1    5.97    0.67
 -21  10  -1    6.11    0.72
  21 -10   1    5.63    0.53
  21 -10   1    7.35    1.15
 -21 -10  -1    5.73    0.53
 -21 -10  -1    6.11    0.38
  22  10   1    0.67    0.81
 -22  10  -1    0.67    0.48
 -22  10  -1    1.05    0.48
  22 -10   1    0.43    0.86
  22 -10   1    0.29    0.29
 -22 -10  -1    1.10    0.53
  23  10   1    0.38    0.14
  23  10   1   -1.43    0.86
 -23  10  -1    0.48    0.43
 -23  10  -1    0.33    0.48
  23 -10   1    0.00    0.29
  23 -10   1    0.05    0.81
 -23 -10  -1    0.24    0.14
 -23 -10  -1    0.53    0.43
  24  10   1    1.29    1.00
  24  10   1    1.38    0.19
 -24  10  -1    1.24    0.38
 -24  10  -1    1.24    0.48
  24 -10   1    1.77    0.96
  24 -10   1    1.43    0.33
 -24 -10  -1    1.86    0.48
 -24 -10  -1    1.34    0.19
  25  10   1    9.22    1.38
  25  10   1    8.64    0.53
 -25  10  -1    8.74    0.86
 -25  10  -1    7.02    0.53
  25 -10   1    8.74    1.34
  25 -10   1    8.26    0.62
 -25 -10  -1    8.12    0.48
 -25 -10  -1    8.69    0.76
  26  10   1    0.00    0.14
  26  10   1   -1.05    1.00
 -26  10  -1   -0.05    0.48
 -26  10  -1    0.24    0.24
  26 -10   1   -0.05    0.33
  26 -10   1   -0.76    0.86
 -26 -10  -1    0.00    0.14
 -26 -10  -1   -0.33    0.38
 -27  11   1    4.68    0.72
 -27  11   1    4.63    0.38
  27 -11  -1    5.16    1.19
  27 -11  -1    3.53    0.43
 -26  11   1    0.29    0.24
 -26  11   1    0.29    0.48
  26  11  -1    0.14    0.14
  26  11  -1   -0.24    0.53
 -26 -11   1   -0.24    0.14
 -26 -11   1   -0.10    0.33
  26 -11  -1   -0.05    0.33
  26 -11  -1    1.24    0.96
 -25  11   1    0.24    0.24
 -25  11   1   -0.14    0.48
  25  11  -1    0.00    0.53
  25  11  -1   -0.19    0.14
 -25 -11   1    0.05    0.14
 -25 -11   1    0.33    0.29
  25 -11  -1    1.10    0.91
  25 -11  -1   -0.14    0.33
 -24  11   1    1.10    0.24
 -24  11   1    1.00    0.48
  24  11  -1    1.81    0.24
  24  11  -1    1.48    0.48
 -24 -11   1    1.38    0.33
 -24 -11   1    1.19    0.19
  24 -11  -1    1.00    0.91
  24 -11  -1    1.38    0.33
 -23  11   1   -0.29    0.19
 -23  11   1    0.05    0.43
  23  11  -1    0.67    0.38
  23  11  -1   -0.05    0.14
 -23 -11   1    0.10    0.14
 -23 -11   1    0.05    0.29
  23 -11  -1    0.43    0.86
  23 -11  -1   -0.29    0.33
 -22  11   1    7.21    0.76
 -22  11   1    7.07    0.48
  22  11  -1    7.97    0.48
  22  11  -1    8.17    0.57
 -22 -11   1    9.12    0.62
 -22 -11   1    7.93    0.48
  22 -11  -1    6.64    1.15
  22 -11  -1    7.69    0.57
 -21  11   1    2.39    0.53
 -21  11   1    0.81    0.29
  21  11  -1    0.81    0.24
  21  11  -1    1.29    0.19
 -21 -11   1    0.62    0.29
 -21 -11   1    1.00    0.19
  21 -11  -1    0.05    0.81
  21 -11  -1    0.81    0.33
 -20  11   1   12.13    0.96
 -20  11   1   13.66    0.81
  20  11  -1   12.94    0.67
  20  11  -1   12.84    0.67
 -20 -11   1   13.04    0.67
 -20 -11   1   13.04    0.76
  20 -11  -1   13.75    1.34
  20 -11  -1   14.56    0.81
 -19  11   1    6.26    0.62
 -19  11   1    4.30    0.57
  19  11  -1    4.49    0.33
  19  11  -1    4.63    0.33
 -19 -11   1    5.16    0.43
 -19 -11   1    4.97    0.33
  19 -11  -1    4.44    0.91
  19 -11  -1    4.92    0.43
 -18  11   1    7.40    0.67
 -18  11   1    7.59    0.72
  18  11  -1    6.54    0.43
  18  11  -1    7.40    0.43
 -18 -11   1    7.21    0.43
 -18 -11   1    7.26    0.53
  18 -11  -1    5.59    0.91
  18 -11  -1    7.35    0.53
 -17  11   1   93.30    4.25
 -17  11   1   97.03    4.44
  17  11  -1   94.93    4.15
  17  11  -1   97.41    4.20
 -17 -11   1   87.29    3.82
 -17 -11   1   95.50    4.15
  17 -11  -1  100.66    4.78
  17 -11  -1   97.89    4.30
  16  11  -1  119.38    5.20
  16  11  -1  118.76    5.11
 -16 -11   1  110.97    4.82
 -16 -11   1  123.29    5.35
 -15  11   1    0.81    0.38
 -15  11   1    1.05    0.62
  15  11  -1    0.96    0.19
  15  11  -1    1.34    0.19
 -15 -11   1    1.24    0.19
 -15 -11   1    1.34    0.24
  15 -11  -1    1.15    0.33
  15 -11  -1    0.33    0.57
 -14  11   1    2.77    0.48
 -14  11   1    2.29    0.76
  14  11  -1    1.91    0.24
 -14 -11   1    1.86    0.19
  14 -11  -1    2.77    0.67
  14 -11  -1    2.48    0.43
 -13  11   1   27.93    1.77
 -13  11   1   24.78    1.34
  13  11  -1   25.21    1.15
 -13 -11   1   25.79    1.19
 -13 -11   1   23.68    1.10
  13 -11  -1   27.27    1.62
  13 -11  -1   27.17    1.38
 -12  11   1   20.87    1.43
 -12  11   1   19.48    1.10
  12  11  -1   20.10    0.91
  12  11  -1   21.01    1.00
 -12 -11   1   20.58    0.96
 -12 -11   1   19.43    0.91
  12 -11  -1   20.63    1.29
  12 -11  -1   21.15    1.10
 -11  11   1    0.48    0.29
 -11  11   1   -0.86    0.62
  11  11  -1    0.05    0.14
  11  11  -1    0.24    0.14
 -11 -11   1    0.19    0.14
 -11 -11   1    0.00    0.10
  11 -11  -1    0.14    0.38
  11 -11  -1    0.33    0.29
 -10  11   1    0.10    0.57
 -10  11   1    0.86    0.29
  10  11  -1    0.38    0.10
  10  11  -1    0.33    0.14
 -10 -11   1    0.43    0.14
 -10 -11   1    0.43    0.10
  10 -11  -1    0.33    0.38
  10 -11  -1   -0.05    0.29
  -9  11   1   48.85    2.48
  -9  11   1   45.98    2.15
   9  11  -1   46.27    2.01
   9  11  -1   44.36    2.01
  -9 -11   1   47.94    2.10
  -9 -11   1   45.51    2.01
   9 -11  -1   47.61    2.24
   9 -11  -1   51.86    2.48
  -8  11   1    1.91    0.57
  -8  11   1    2.39    0.33
   8  11  -1    2.72    0.19
   8  11  -1    2.39    0.24
  -8 -11   1    2.39    0.19
  -8 -11   1    2.05    0.19
   8 -11  -1    2.58    0.38
   8 -11  -1    2.48    0.43
   7  11  -1   56.63    2.48
   7  11  -1   56.20    2.53
  -7 -11   1   55.77    2.48
  -7 -11   1   54.96    2.44
  -6  11   1    0.00    0.48
  -6  11   1    0.10    0.24
   6  11  -1    0.10    0.10
   6  11  -1    0.24    0.14
  -6 -11   1    0.19    0.10
  -6 -11   1    0.14    0.14
   6 -11  -1   -0.24    0.24
   6 -11  -1   -0.19    0.29
  -5  11   1  323.22   13.94
  -5  11   1  316.63   13.56
   5  11  -1  312.96   13.37
   5  11  -1  316.83   13.56
  -5 -11   1  313.77   13.42
  -5 -11   1  309.85   13.27
   5 -11  -1  309.19   13.27
   5 -11  -1  318.88   13.70
  -4  11   1  371.79   16.00
  -4  11   1  353.12   15.09
   4  11  -1  350.44   14.95
   4  11  -1  348.20   14.90
  -4 -11   1  349.54   14.95
  -4 -11   1  351.97   15.04
   4 -11  -1  347.29   14.85
   4 -11  -1  360.57   15.47
  -3  11   1  110.07    4.82
  -3  11   1  111.88    4.82
   3  11  -1  109.92    4.73
   3  11  -1  112.88    4.92
  -3 -11   1  114.89    5.01
  -3 -11   1  113.07    4.92
   3 -11  -1  114.03    4.97
   3 -11  -1  106.15    4.63
  -2  11   1   49.57    2.24
  -2  11   1   51.43    2.24
   2  11  -1   49.23    2.24
   2  11  -1   48.80    2.15
  -2 -11   1   48.80    2.20
  -2 -11   1   44.41    2.05
   2 -11  -1   53.58    2.39
   2 -11  -1   52.72    2.34
  -1  11   1   13.18    0.62
  -1  11   1   11.13    0.62
   1  11  -1   11.41    0.57
  -1 -11   1   11.70    0.62
   1 -11  -1   12.80    0.62
   1 -11  -1   12.08    0.62
   0  11   1  152.23    6.54
   0  11   1  147.98    6.40
   0  11  -1  168.27    7.31
   0 -11   1  172.19    7.45
   0 -11  -1  153.23    6.59
   0 -11  -1  149.65    6.45
   1  11   1   54.39    2.34
   1  11   1   54.67    2.44
  -1  11  -1   52.29    2.34
   1 -11   1   53.29    2.39
  -1 -11  -1   54.87    2.39
  -1 -11  -1   56.63    2.48
   2  11   1   36.10    1.62
   2  11   1   34.91    1.53
  -2  11  -1   35.57    1.72
  -2  11  -1   36.29    1.67
   2 -11   1   34.29    1.58
   2 -11   1   35.00    1.67
  -2 -11  -1   36.00    1.62
  -2 -11  -1   35.14    1.58
   3  11   1  196.45    8.40
   3  11   1  191.58    8.17
  -3  11  -1  202.75    8.74
  -3  11  -1  207.86    9.02
   3 -11   1  201.17    8.69
   3 -11   1  199.69    8.64
  -3 -11  -1  193.06    8.26
  -3 -11  -1  191.34    8.17
   4  11   1   38.01    1.67
   4  11   1   36.29    1.67
  -4  11  -1   36.53    1.67
  -4  11  -1   37.58    1.86
   4 -11   1   38.68    1.81
   4 -11   1   37.01    1.72
  -4 -11  -1   37.29    1.67
  -4 -11  -1   37.53    1.67
   5  11   1   18.29    0.91
   5  11   1   18.29    0.81
  -5  11  -1   18.15    1.10
  -5  11  -1   19.10    1.00
   5 -11   1   18.00    0.96
   5 -11   1   19.39    1.05
  -5 -11  -1   18.81    0.86
  -5 -11  -1   18.81    0.86
  -6  11  -1   24.26    1.19
  -6  11  -1   24.73    1.38
   6 -11   1   25.40    1.29
   6 -11   1   22.82    1.19
   7  11   1  232.26    9.98
   7  11   1  231.69    9.88
  -7  11  -1  252.98   11.03
  -7  11  -1  240.04   10.36
   7 -11   1  242.33   10.51
   7 -11   1  231.26   10.03
  -7 -11  -1  225.96    9.65
  -7 -11  -1  232.40    9.93
   8  11   1   35.10    1.53
   8  11   1   35.00    1.58
  -8  11  -1   35.81    1.91
  -8  11  -1   37.05    1.77
   8 -11   1   36.67    1.81
   8 -11   1   35.10    1.77
  -8 -11  -1   35.86    1.58
  -8 -11  -1   35.24    1.58
   9  11   1   79.36    3.49
   9  11   1   81.80    3.53
  -9  11  -1   91.16    4.25
  -9  11  -1   83.42    3.77
   9 -11   1   86.86    3.92
   9 -11   1   87.62    3.96
  -9 -11  -1   80.56    3.49
  -9 -11  -1   94.45    4.11
  10  11   1    2.05    0.19
  10  11   1    2.15    0.19
 -10  11  -1    1.77    0.33
 -10  11  -1    2.24    0.67
  10 -11   1    1.96    0.38
  10 -11   1    1.62    0.38
 -10 -11  -1    2.39    0.19
 -10 -11  -1    2.20    0.24
  11  11   1    0.86    0.14
  11  11   1    0.91    0.14
 -11  11  -1    0.96    0.33
 -11  11  -1    1.19    0.67
  11 -11   1    0.96    0.43
  11 -11   1    0.91    0.38
 -11 -11  -1    0.96    0.14
 -11 -11  -1    0.72    0.19
  12  11   1    0.76    0.19
  12  11   1    0.53    0.14
 -12  11  -1    0.76    0.33
 -12  11  -1    0.67    0.67
  12 -11   1    0.00    0.43
  12 -11   1    0.57    0.38
 -12 -11  -1    0.76    0.14
 -12 -11  -1    0.96    0.24
  13  11   1    8.64    0.48
  13  11   1    9.60    0.53
 -13  11  -1    8.07    1.00
 -13  11  -1    8.02    0.67
  13 -11   1    8.64    0.86
  13 -11   1    8.26    0.67
 -13 -11  -1    8.60    0.43
 -13 -11  -1    7.83    0.48
  14  11   1    0.86    0.14
  14  11   1    1.05    0.19
 -14 -11  -1    0.96    0.29
 -14 -11  -1    1.10    0.14
 -15  11  -1    2.82    0.86
 -15  11  -1    1.00    0.38
  15 -11   1    0.76    0.38
  15 -11   1    0.86    0.57
  16  11   1    1.19    0.24
  16  11   1    1.24    0.19
 -16  11  -1    1.05    0.43
 -16  11  -1    2.48    0.91
  16 -11   1    1.05    0.38
  16 -11   1    0.96    0.57
 -16 -11  -1    1.05    0.14
 -16 -11  -1    0.62    0.29
  17  11   1    4.11    0.43
  17  11   1    3.15    0.24
 -17  11  -1    2.24    0.91
 -17  11  -1    3.15    0.53
  17 -11   1    3.25    0.48
  17 -11   1    3.39    0.76
 -17 -11  -1    3.06    0.33
 -17 -11  -1    2.96    0.24
  18  11   1    0.43    0.14
  18  11   1    0.91    0.43
 -18  11  -1    0.76    0.43
 -18  11  -1    1.00    0.86
  18 -11   1    0.48    0.67
  18 -11   1    1.29    0.43
 -18 -11  -1    0.57    0.29
 -18 -11  -1    1.15    0.14
  19  11   1    2.72    0.53
  19  11   1    3.01    0.29
 -19  11  -1    2.48    0.81
 -19  11  -1    2.91    0.53
  19 -11   1    3.96    0.81
  19 -11   1    2.91    0.48
 -19 -11  -1    3.25    0.38
 -19 -11  -1    2.87    0.24
  20  11   1    0.05    0.14
  20  11   1    0.00    0.48
 -20  11  -1    0.38    0.43
 -20  11  -1    0.24    0.57
  20 -11   1    0.38    0.33
  20 -11   1   -0.53    0.72
 -20 -11  -1    0.29    0.29
 -20 -11  -1    0.14    0.14
  21  11   1   11.60    0.62
  21  11   1   12.32    0.96
 -21 -11  -1   11.51    0.72
 -21 -11  -1   12.99    0.67
  22  11   1    3.01    0.29
  22  11   1    2.91    0.72
 -22  11  -1    2.96    0.57
 -22  11  -1    2.77    0.57
  22 -11   1    1.48    0.86
  22 -11   1    2.72    0.38
 -22 -11  -1    2.44    0.43
 -22 -11  -1    2.53    0.24
  23  11   1    1.38    0.81
  23  11   1    1.67    0.24
 -23  11  -1    2.72    0.57
 -23  11  -1    2.34    0.53
  23 -11   1    2.10    0.38
  23 -11   1    1.38    0.86
 -23 -11  -1    1.91    0.19
 -23 -11  -1    2.10    0.48
  24  11   1    2.44    1.00
  24  11   1    2.24    0.24
 -24  11  -1    2.34    0.57
 -24  11  -1    2.39    0.48
  24 -11   1    2.58    1.00
  24 -11   1    2.58    0.38
 -24 -11  -1    1.91    0.48
 -24 -11  -1    2.34    0.24
  25  11   1    1.81    1.05
  25  11   1    2.24    0.24
 -25  11  -1    2.44    0.57
 -25  11  -1    2.20    0.38
  25 -11   1    2.63    1.00
  25 -11   1    2.77    0.43
 -25 -11  -1    3.15    0.57
 -25 -11  -1    2.20    0.24
  26  11   1   -0.14    0.96
  26  11   1    0.81    0.19
 -26 -11  -1    0.91    0.19
 -26 -11  -1    0.48    0.43
 -26  12   1   -0.05    0.24
 -26  12   1    0.19    0.48
  26 -12  -1   -1.00    0.86
  26 -12  -1   -0.10    0.33
 -25  12   1    0.29    0.24
 -25  12   1   -0.53    0.48
  25  12  -1    0.19    0.53
  25  12  -1   -0.05    0.14
 -25 -12   1    0.05    0.29
 -25 -12   1   -0.10    0.14
  25 -12  -1    0.00    0.91
  25 -12  -1   -0.53    0.29
 -24  12   1   -0.53    0.19
 -24  12   1    0.19    0.43
  24  12  -1   -0.43    0.43
  24  12  -1   -0.10    0.14
 -24 -12   1    0.00    0.14
 -24 -12   1   -0.05    0.29
  24 -12  -1   -0.29    0.33
  24 -12  -1   -1.05    0.91
 -23  12   1    2.29    0.57
 -23  12   1    2.10    0.29
  23  12  -1    2.82    0.38
  23  12  -1    2.77    0.29
 -23 -12   1    2.48    0.24
 -23 -12   1    2.10    0.33
  23 -12  -1    3.92    1.05
  23 -12  -1    2.24    0.38
 -22  12   1    8.17    0.86
 -22  12   1    8.55    0.57
  22  12  -1   10.60    0.62
  22  12  -1    9.79    0.62
 -22 -12   1   11.46    0.72
 -22 -12   1    9.98    0.53
  22 -12  -1   10.12    0.67
  22 -12  -1    9.36    1.29
 -21  12   1   13.51    0.86
 -21  12   1   12.84    1.00
  21 -12  -1   12.51    1.38
  21 -12  -1   15.76    0.91
 -20  12   1    0.19    0.43
 -20  12   1   -0.10    0.43
  20  12  -1    0.05    0.14
  20  12  -1   -0.33    0.19
 -20 -12   1    0.57    0.29
 -20 -12   1    0.10    0.14
  20 -12  -1    0.10    0.76
  20 -12  -1    0.19    0.29
 -19  12   1   66.99    3.20
 -19  12   1   72.15    3.34
  19  12  -1   61.31    2.72
  19  12  -1   71.58    3.15
 -19 -12   1   66.66    3.01
 -19 -12   1   61.60    2.72
  19 -12  -1   68.57    3.10
  19 -12  -1   67.19    3.53
 -18  12   1   37.39    1.96
 -18  12   1   34.52    1.77
  18  12  -1   34.19    1.58
  18  12  -1   38.11    1.72
 -18 -12   1   36.00    1.62
 -18 -12   1   34.05    1.58
  18 -12  -1   37.34    1.77
  18 -12  -1   36.34    2.20
 -17  12   1   14.90    1.00
 -17  12   1   11.46    0.91
  17  12  -1   13.66    0.67
  17  12  -1   13.80    0.72
 -17 -12   1   12.75    0.67
 -17 -12   1   14.56    0.72
  17 -12  -1   14.04    0.81
  17 -12  -1   14.18    1.19
  16  12  -1  150.70    6.54
  16  12  -1  151.42    6.49
 -16 -12   1  147.31    6.35
 -16 -12   1  154.23    6.64
 -15  12   1   -0.14    0.72
 -15  12   1    0.38    0.38
  15  12  -1    0.38    0.14
  15  12  -1    0.29    0.14
 -15 -12   1    0.05    0.10
 -15 -12   1    0.00    0.19
  15 -12  -1    0.76    0.33
  15 -12  -1    0.00    0.53
 -14  12   1   11.84    0.81
 -14  12   1   11.03    1.15
  14  12  -1   12.32    0.62
 -14 -12   1   14.33    0.81
  14 -12  -1   10.65    0.91
  14 -12  -1   11.60    0.76
 -13  12   1   47.94    2.29
 -13  12   1   53.34    2.77
  13  12  -1   46.46    2.10
  13  12  -1   47.03    2.05
 -13 -12   1   48.28    2.15
 -13 -12   1   47.13    2.10
  13 -12  -1   46.03    2.20
  13 -12  -1   51.28    2.58
 -12  12   1    0.43    0.29
 -12  12   1   -0.10    0.67
  12  12  -1    0.29    0.14
  12  12  -1    0.33    0.14
 -12 -12   1    0.14    0.14
 -12 -12   1    0.14    0.14
  12 -12  -1    0.14    0.29
  12 -12  -1   -0.48    0.43
 -11  12   1    3.58    0.43
 -11  12   1    2.48    0.72
  11  12  -1    2.63    0.19
  11  12  -1    2.67    0.24
 -11 -12   1    2.82    0.24
 -11 -12   1    2.58    0.24
  11 -12  -1    2.96    0.43
  11 -12  -1    2.91    0.53
 -10  12   1    1.05    0.33
 -10  12   1    0.53    0.62
  10  12  -1    0.67    0.14
  10  12  -1    0.72    0.10
 -10 -12   1    0.72    0.14
 -10 -12   1    0.67    0.14
  10 -12  -1    1.10    0.33
  10 -12  -1    0.43    0.38
  -9  12   1   21.49    1.15
  -9  12   1   22.11    1.38
   9  12  -1   21.25    0.96
   9  12  -1   21.49    1.05
  -9 -12   1   21.58    1.00
  -9 -12   1   22.16    1.00
   9 -12  -1   20.82    1.15
   9 -12  -1   20.63    1.10
  -8  12   1   68.67    3.10
  -8  12   1   74.01    3.49
   8  12  -1   68.81    3.10
   8  12  -1   69.14    3.01
  -8 -12   1   66.71    2.91
  -8 -12   1   67.04    2.96
   8 -12  -1   72.20    3.25
   8 -12  -1   75.92    3.44
  -7  12   1    8.69    0.57
  -7  12   1    8.83    0.81
   7  12  -1    8.45    0.53
   7  12  -1    8.45    0.43
  -7 -12   1    8.45    0.48
  -7 -12   1    7.93    0.43
   7 -12  -1    8.55    0.62
   7 -12  -1    8.93    0.62
   6  12  -1  149.65    6.45
   6  12  -1  159.58    6.88
  -6 -12   1  151.51    6.54
  -6 -12   1  151.80    6.54
   6 -12  -1  160.59    7.07
  -5  12   1   30.85    1.58
  -5  12   1   29.46    1.38
   5  12  -1   30.18    1.34
   5  12  -1   28.65    1.34
  -5 -12   1   29.70    1.38
  -5 -12   1   30.13    1.38
   5 -12  -1   29.84    1.43
   5 -12  -1   28.36    1.34
  -4  12   1   50.38    2.24
  -4  12   1   54.96    2.58
   4  12  -1   50.57    2.24
   4  12  -1   50.85    2.24
  -4 -12   1   50.81    2.29
  -4 -12   1   52.29    2.34
   4 -12  -1   51.09    2.29
   4 -12  -1   51.86    2.34
  -3  12   1    0.48    0.14
  -3  12   1   -0.05    0.33
   3  12  -1    0.43    0.14
   3  12  -1    0.24    0.19
  -3 -12   1    0.33    0.14
  -3 -12   1    0.33    0.14
   3 -12  -1    0.53    0.24
   3 -12  -1    0.48    0.19
  -2  12   1    0.19    0.14
  -2  12   1    0.24    0.29
   2  12  -1    0.33    0.24
   2  12  -1    0.24    0.10
  -2 -12   1    0.05    0.14
  -2 -12   1    0.29    0.14
   2 -12  -1    0.29    0.24
   2 -12  -1    0.38    0.14
  -1  12   1   -0.05    0.10
  -1  12   1   -0.19    0.24
   1  12  -1    0.10    0.19
   1  12  -1    0.00    0.14
  -1 -12   1   -0.38    0.14
  -1 -12   1    0.14    0.19
   1 -12  -1    0.05    0.14
   1 -12  -1   -0.14    0.19
   0  12   1   91.01    4.01
   0  12   1   90.49    3.92
   0  12  -1   95.60    4.25
   0  12  -1   93.35    4.06
   0 -12   1   93.97    4.11
   0 -12   1   95.07    4.15
   0 -12  -1   91.73    4.01
   0 -12  -1   94.74    4.11
   1  12   1   41.11    1.81
   1  12   1   39.54    1.81
  -1  12  -1   41.45    1.96
  -1  12  -1   39.73    1.81
   1 -12   1   41.93    1.91
   1 -12   1   41.02    1.86
  -1 -12  -1   43.88    1.96
  -1 -12  -1   42.21    1.86
   2  12   1    3.87    0.24
   2  12   1    3.96    0.29
  -2  12  -1    4.58    0.33
  -2  12  -1    4.06    0.48
   2 -12   1    3.77    0.33
   2 -12   1    4.39    0.43
  -2 -12  -1    3.87    0.29
  -2 -12  -1    3.82    0.24
   3  12   1   23.54    1.10
   3  12   1   21.01    0.96
  -3  12  -1   23.21    1.10
  -3  12  -1   23.73    1.24
   3 -12   1   25.02    1.24
   3 -12   1   22.63    1.10
  -3 -12  -1   22.92    1.05
  -3 -12  -1   23.45    1.05
   4  12   1   14.52    0.67
   4  12   1   15.28    0.76
  -4  12  -1   13.85    0.86
  -4  12  -1   14.28    0.76
   4 -12   1   13.99    0.81
   4 -12   1   14.47    0.81
  -4 -12  -1   14.75    0.72
  -4 -12  -1   14.95    0.72
  -5  12  -1   20.77    1.19
  -5  12  -1   18.81    0.96
   5 -12   1   18.72    1.00
   5 -12   1   20.20    1.10
   6  12   1   11.03    0.53
   6  12   1   11.17    0.62
  -6  12  -1   11.41    0.86
  -6  12  -1   10.36    0.62
   6 -12   1   10.84    0.72
   6 -12   1   10.12    0.67
  -6 -12  -1   11.22    0.53
  -6 -12  -1   11.46    0.57
   7  12   1   32.90    1.43
   7  12   1   32.85    1.53
  -7  12  -1   33.95    1.62
  -7  12  -1   35.38    1.86
   7 -12   1   35.24    1.72
   7 -12   1   31.66    1.58
  -7 -12  -1   34.00    1.53
  -7 -12  -1   32.85    1.48
   8  12   1    0.67    0.14
   8  12   1    0.86    0.14
  -8  12  -1    0.76    0.29
  -8  12  -1    0.81    0.53
   8 -12   1    0.67    0.33
   8 -12   1    0.38    0.33
  -8 -12  -1    0.76    0.14
  -8 -12  -1    0.48    0.10
   9  12   1    5.92    0.33
   9  12   1    5.25    0.33
  -9  12  -1    6.54    0.76
  -9  12  -1    5.92    0.53
   9 -12   1    5.87    0.53
   9 -12   1    6.02    0.57
  -9 -12  -1    5.97    0.38
  -9 -12  -1    4.92    0.29
  10  12   1   31.66    1.43
  10  12   1   32.37    1.43
 -10  12  -1   31.99    1.62
 -10  12  -1   32.04    1.86
  10 -12   1   34.29    1.72
  10 -12   1   34.09    1.77
 -10 -12  -1   31.71    1.43
 -10 -12  -1   36.34    1.62
  11  12   1   10.08    0.53
  11  12   1   10.31    0.53
 -11  12  -1    9.41    0.67
 -11  12  -1    8.69    0.96
  11 -12   1    9.69    0.81
  11 -12   1    9.26    0.72
 -11 -12  -1   10.41    0.53
 -11 -12  -1    9.26    0.53
  12  12   1    5.97    0.38
  12  12   1    5.59    0.33
 -12  12  -1    5.78    0.57
 -12  12  -1    5.30    0.86
  12 -12   1    4.82    0.62
  12 -12   1    6.26    0.62
 -12 -12  -1    6.11    0.33
 -12 -12  -1    5.35    0.38
  13  12   1   46.75    2.10
  13  12   1   49.71    2.20
 -13  12  -1   47.51    2.58
 -13  12  -1   50.66    2.44
  13 -12   1   46.27    2.39
  13 -12   1   49.47    2.39
 -13 -12  -1   44.50    2.01
 -13 -12  -1   48.90    2.15
  14  12   1   11.32    0.62
  14  12   1    9.69    0.53
 -14  12  -1    9.22    1.15
 -14  12  -1   10.60    0.86
  14 -12   1    9.65    0.91
  14 -12   1    9.07    0.76
 -14 -12  -1    8.79    0.57
 -14 -12  -1   10.22    0.53
  15  12   1   28.98    1.34
 -15  12  -1   30.42    1.62
 -15  12  -1   29.89    1.96
  15 -12   1   31.80    1.67
  15 -12   1   32.23    1.86
 -15 -12  -1   30.04    1.48
  16  12   1   11.60    0.62
  16  12   1   11.13    0.62
 -16  12  -1   11.94    1.29
 -16  12  -1   12.70    0.91
  16 -12   1   12.75    1.10
  16 -12   1   11.08    0.81
 -16 -12  -1   12.08    0.67
 -16 -12  -1   12.13    0.62
  17  12   1    4.35    0.38
  17  12   1    4.63    0.33
 -17  12  -1    4.78    0.62
 -17  12  -1    4.63    1.00
  17 -12   1    3.96    0.48
  17 -12   1    3.96    0.76
 -17 -12  -1    4.58    0.29
 -17 -12  -1    5.68    0.43
  18  12   1    2.39    0.38
  18  12   1    2.44    0.24
 -18  12  -1    2.44    0.96
 -18  12  -1    2.48    0.53
  18 -12   1    2.48    0.48
  18 -12   1    2.34    0.67
 -18 -12  -1    2.67    0.33
 -18 -12  -1    2.34    0.19
  19  12   1   31.28    1.48
  19  12   1   35.67    1.81
 -19  12  -1   32.28    1.77
 -19  12  -1   34.71    2.24
  19 -12   1   31.47    1.96
  19 -12   1   34.43    1.77
 -19 -12  -1   30.80    1.38
 -19 -12  -1   30.70    1.48
  20  12   1    9.12    0.53
  20  12   1    9.07    0.76
 -20  12  -1    9.84    0.86
 -20  12  -1    8.60    1.05
  20 -12   1    8.55    0.72
  20 -12   1    9.55    1.10
 -20 -12  -1    8.17    0.57
 -20 -12  -1    9.17    0.48
  21  12   1    2.44    0.57
  21  12   1    4.11    0.33
 -21  12  -1    3.96    0.62
 -21  12  -1    2.29    0.76
  21 -12   1    2.29    0.53
  21 -12   1    2.91    0.91
 -21 -12  -1    2.96    0.38
 -21 -12  -1    3.72    0.29
  22  12   1   11.94    0.96
  22  12   1   14.80    0.76
 -22  12  -1   11.51    0.91
 -22  12  -1   13.32    1.00
  22 -12   1   12.99    1.29
  22 -12   1   13.18    0.81
 -22 -12  -1   13.75    0.86
  23  12   1    0.48    0.14
  23  12   1    1.67    0.72
 -23  12  -1    1.34    0.53
 -23  12  -1    0.10    0.48
  23 -12   1    0.67    0.33
  23 -12   1   -0.43    0.81
 -23 -12  -1    0.29    0.38
 -23 -12  -1    0.10    0.14
  24  12   1    6.59    1.10
  24  12   1    6.06    0.43
 -24  12  -1    6.06    0.72
 -24  12  -1    6.49    0.72
  24 -12   1    5.83    1.05
  24 -12   1    5.97    0.53
 -24 -12  -1    6.30    0.62
 -24 -12  -1    6.40    0.38
  25  12   1    8.50    0.53
  25  12   1    7.45    1.19
 -25  12  -1   10.12    0.76
 -25  12  -1    9.36    0.91
  25 -12   1    8.93    1.24
  25 -12   1    9.07    0.67
 -25 -12  -1    8.93    0.76
 -25 -12  -1    8.98    0.53
 -26  13   1    0.91    0.24
 -26  13   1    0.91    0.53
  26 -13  -1    1.24    0.96
  26 -13  -1    0.81    0.33
 -25  13   1   -0.86    0.48
 -25  13   1   -0.10    0.19
  25  13  -1   -0.19    0.48
  25  13  -1   -0.05    0.14
 -25 -13   1    0.05    0.14
 -25 -13   1    0.05    0.29
  25 -13  -1    0.05    0.86
  25 -13  -1   -0.24    0.29
 -24  13   1    0.57    0.24
 -24  13   1    1.58    0.53
  24  13  -1    0.96    0.19
  24  13  -1    0.62    0.38
 -24 -13   1    0.96    0.33
 -24 -13   1    0.86    0.19
  24 -13  -1    1.29    0.33
  24 -13  -1   -0.14    0.86
 -23  13   1    0.91    0.29
 -23  13   1    0.81    0.48
  23  13  -1    0.76    0.29
  23  13  -1    0.72    0.19
 -23 -13   1    0.86    0.19
 -23 -13   1    0.86    0.33
  23 -13  -1    2.58    0.96
  23 -13  -1    0.43    0.33
  22  13  -1    4.01    0.33
  22  13  -1    3.87    0.33
 -22 -13   1    3.92    0.29
 -22 -13   1    4.25    0.43
 -21  13   1    4.63    0.67
 -21  13   1    4.44    0.53
  21  13  -1    4.63    0.38
  21  13  -1    4.87    0.38
 -21 -13   1    4.20    0.29
 -21 -13   1    4.97    0.43
  21 -13  -1    4.73    1.00
  21 -13  -1    4.44    0.43
 -20  13   1    2.24    0.53
 -20  13   1    2.67    0.53
  20  13  -1    1.77    0.24
  20  13  -1    2.34    0.24
 -20 -13   1    2.29    0.24
 -20 -13   1    1.72    0.33
  20 -13  -1    2.72    0.38
  20 -13  -1    2.72    0.86
 -19  13   1   19.86    1.24
 -19  13   1   21.06    1.24
  19  13  -1   23.02    1.10
  19  13  -1   21.82    1.05
 -19 -13   1   21.44    1.00
 -19 -13   1   20.34    1.05
  19 -13  -1   21.01    1.58
  19 -13  -1   20.29    1.05
 -18  13   1   43.93    2.24
 -18  13   1   36.62    1.91
  18  13  -1   40.21    1.81
  18  13  -1   41.07    1.86
 -18 -13   1   42.55    1.91
 -18 -13   1   38.77    1.77
  18 -13  -1   40.02    2.29
  18 -13  -1   40.73    1.91
 -17  13   1   77.74    3.68
 -17  13   1   84.81    3.92
  17  13  -1   80.70    3.49
  17  13  -1   77.74    3.44
 -17 -13   1   77.31    3.39
 -17 -13   1   79.03    3.44
  17 -13  -1   84.47    4.11
  17 -13  -1   78.36    3.53
 -16  13   1   73.58    3.44
 -16  13   1   75.64    3.72
  16  13  -1   70.43    3.15
  16  13  -1   71.77    3.15
 -16 -13   1   75.16    3.29
 -16 -13   1   68.62    3.01
  16 -13  -1   73.49    3.58
  16 -13  -1   72.82    3.29
 -15  13   1    9.17    0.72
 -15  13   1   10.12    1.15
  15  13  -1   10.70    0.57
  15  13  -1   10.22    0.57
 -15 -13   1   10.51    0.57
 -15 -13   1   11.41    0.62
  15 -13  -1    9.17    0.91
  15 -13  -1    9.79    0.72
 -14  13   1    0.05    0.81
 -14  13   1    0.86    0.38
  14  13  -1    0.14    0.14
  14  13  -1    0.19    0.14
 -14 -13   1    0.38    0.19
 -14 -13   1    0.33    0.14
  14 -13  -1    0.29    0.53
  14 -13  -1    0.33    0.33
 -13  13   1    3.25    0.81
 -13  13   1    2.15    0.43
  13 -13  -1    2.20    0.57
  13 -13  -1    2.39    0.38
 -12  13   1    3.68    0.81
 -12  13   1    3.72    0.48
  12  13  -1    3.92    0.33
  12  13  -1    3.96    0.29
 -12 -13   1    3.92    0.29
 -12 -13   1    3.39    0.29
  12 -13  -1    3.01    0.57
  12 -13  -1    3.25    0.43
 -11  13   1    5.92    0.86
 -11  13   1    5.11    0.53
  11  13  -1    5.92    0.43
  11  13  -1    5.68    0.33
 -11 -13   1    5.68    0.33
 -11 -13   1    5.20    0.33
  11 -13  -1    6.30    0.62
  11 -13  -1    5.40    0.53
 -10  13   1   54.05    2.53
 -10  13   1   56.92    2.87
  10  13  -1   52.19    2.39
  10  13  -1   50.62    2.20
 -10 -13   1   52.62    2.34
 -10 -13   1   52.62    2.34
  10 -13  -1   54.29    2.53
  10 -13  -1   54.72    2.63
  -9  13   1    0.72    0.53
  -9  13   1    0.67    0.29
   9  13  -1    0.53    0.10
   9  13  -1    0.86    0.19
  -9 -13   1    0.76    0.14
  -9 -13   1    0.57    0.14
   9 -13  -1    0.81    0.38
   9 -13  -1    0.48    0.29
  -8  13   1   34.38    1.62
  -8  13   1   33.28    1.77
   8  13  -1   32.33    1.43
   8  13  -1   31.85    1.53
  -8 -13   1   31.28    1.43
  -8 -13   1   31.42    1.43
   8 -13  -1   31.99    1.58
   8 -13  -1   33.90    1.67
  -7  13   1    2.44    0.53
  -7  13   1    1.81    0.29
   7  13  -1    1.58    0.14
   7  13  -1    1.34    0.19
  -7 -13   1    1.77    0.19
  -7 -13   1    1.43    0.19
   7 -13  -1    1.53    0.33
   7 -13  -1    1.34    0.33
  -6  13   1   84.57    4.11
  -6  13   1   72.10    3.20
   6  13  -1   67.90    2.96
   6  13  -1   72.87    3.20
  -6 -13   1   69.95    3.10
   6 -13  -1   75.02    3.34
   5  13  -1   58.35    2.58
   5  13  -1   60.79    2.67
  -5 -13   1   59.31    2.63
  -5 -13   1   61.22    2.72
  -4  13   1   15.71    0.91
  -4  13   1   16.71    0.81
   4  13  -1   15.47    0.81
   4  13  -1   16.14    0.76
  -4 -13   1   16.71    0.81
  -4 -13   1   16.81    0.86
   4 -13  -1   15.71    0.86
   4 -13  -1   16.24    0.81
  -3  13   1   48.32    2.24
  -3  13   1   48.37    2.15
   3  13  -1   47.51    2.10
   3  13  -1   46.08    2.10
  -3 -13   1   47.18    2.10
  -3 -13   1   50.33    2.29
   3 -13  -1   47.80    2.20
   3 -13  -1   50.71    2.24
  -2  13   1   36.48    1.72
  -2  13   1   36.82    1.67
   2  13  -1   33.09    1.48
   2  13  -1   38.25    1.77
  -2 -13   1   38.30    1.77
  -2 -13   1   36.20    1.67
   2 -13  -1   36.29    1.62
   2 -13  -1   37.91    1.77
  -1  13   1    3.72    0.24
  -1  13   1    3.49    0.33
   1  13  -1    3.63    0.24
   1  13  -1    3.53    0.33
  -1 -13   1    3.15    0.29
  -1 -13   1    3.58    0.29
   1 -13  -1    3.44    0.33
   1 -13  -1    3.44    0.24
   0  13   1   34.14    1.62
   0  13   1   33.28    1.48
   0  13  -1   32.80    1.58
   0  13  -1   32.61    1.48
   0 -13   1   33.33    1.53
   0 -13   1   33.86    1.58
   0 -13  -1   33.33    1.48
   0 -13  -1   34.38    1.58
   1  13   1   17.09    0.86
   1  13   1   17.62    0.81
  -1  13  -1   16.95    0.96
  -1  13  -1   16.28    0.81
   1 -13   1   16.81    0.86
   1 -13   1   17.00    0.91
  -1 -13  -1   19.10    0.91
  -1 -13  -1   16.90    0.81
   2  13   1   20.82    1.00
   2  13   1   22.25    1.00
  -2  13  -1   22.20    1.05
  -2  13  -1   23.92    1.24
   2 -13   1   20.63    1.00
   2 -13   1   22.11    1.15
  -2 -13  -1   20.91    1.00
  -2 -13  -1   21.63    1.00
   3  13   1   10.65    0.57
   3  13   1   10.98    0.53
  -3  13  -1   10.55    0.57
  -3  13  -1   10.70    0.72
   3 -13   1   10.31    0.62
   3 -13   1   10.93    0.67
  -3 -13  -1   10.31    0.53
  -3 -13  -1   11.51    0.57
  -4  13  -1   22.30    1.10
  -4  13  -1   22.92    1.24
   4 -13   1   22.73    1.19
   4 -13   1   21.68    1.10
   5  13   1   35.38    1.58
   5  13   1   32.80    1.53
  -5  13  -1   36.86    1.86
  -5  13  -1   33.62    1.58
   5 -13   1   35.24    1.72
   5 -13   1   34.81    1.67
  -5 -13  -1   33.90    1.53
  -5 -13  -1   34.19    1.53
   6  13   1    1.34    0.14
   6  13   1    1.43    0.19
  -6  13  -1    1.15    0.48
  -6  13  -1    1.05    0.24
   6 -13   1    1.29    0.33
   6 -13   1    1.53    0.33
  -6 -13  -1    1.29    0.14
  -6 -13  -1    1.48    0.14
   7  13   1  100.95    4.35
   7  13   1  105.91    4.63
  -7  13  -1  106.05    4.68
  -7  13  -1  105.62    4.82
   7 -13   1  110.07    4.87
   7 -13   1  109.73    4.92
  -7 -13  -1  102.76    4.44
  -7 -13  -1   98.41    4.25
   8  13   1    2.44    0.19
   8  13   1    2.44    0.24
  -8  13  -1    1.96    0.53
  -8  13  -1    2.34    0.33
   8 -13   1    2.44    0.38
   8 -13   1    1.91    0.38
  -8 -13  -1    2.48    0.19
  -8 -13  -1    2.44    0.19
   9  13   1    0.33    0.14
   9  13   1    0.38    0.14
  -9  13  -1    0.72    0.53
  -9  13  -1    0.33    0.29
   9 -13   1    0.53    0.38
   9 -13   1    0.53    0.33
  -9 -13  -1    0.67    0.14
  -9 -13  -1    0.86    0.14
  10  13   1   10.31    0.53
  10  13   1   10.74    0.57
 -10  13  -1    8.69    0.91
 -10  13  -1   10.46    0.72
  10 -13   1   10.03    0.76
  10 -13   1    9.45    0.76
 -10 -13  -1   10.03    0.53
 -10 -13  -1   11.84    0.62
  11  13   1   10.65    0.57
  11  13   1   10.98    0.57
 -11  13  -1    9.93    1.00
 -11  13  -1   10.98    0.76
  11 -13   1   11.84    0.81
  11 -13   1   11.32    0.86
 -11 -13  -1   10.31    0.53
 -11 -13  -1   11.84    0.62
  12  13   1    0.24    0.14
  12  13   1    0.05    0.14
 -12  13  -1   -0.05    0.33
 -12  13  -1   -0.96    0.67
  12 -13   1    0.38    0.38
  12 -13   1    0.57    0.43
 -12 -13  -1    0.10    0.10
 -12 -13  -1    0.29    0.19
  13  13   1    1.10    0.19
  13  13   1    0.91    0.19
 -13 -13  -1    0.72    0.24
 -13 -13  -1    1.10    0.14
  14  13   1    0.10    0.24
  14  13   1   -0.10    0.14
 -14  13  -1    0.29    0.38
 -14  13  -1    0.43    0.81
  14 -13   1   -0.05    0.48
  14 -13   1    0.14    0.38
 -14 -13  -1    0.24    0.29
 -14 -13  -1    0.00    0.10
  15  13   1    1.19    0.19
  15  13   1    1.43    0.24
 -15  13  -1    1.62    0.43
 -15  13  -1    1.67    0.86
  15 -13   1    2.20    0.62
  15 -13   1    1.29    0.43
 -15 -13  -1    1.24    0.29
 -15 -13  -1    1.34    0.19
  16  13   1    2.48    0.24
  16  13   1    2.10    0.24
 -16  13  -1    3.53    0.96
 -16  13  -1    2.48    0.53
  16 -13   1    2.44    0.48
  16 -13   1    1.77    0.62
 -16 -13  -1    2.67    0.33
 -16 -13  -1    2.53    0.24
  17  13   1    0.14    0.14
  17  13   1   -0.05    0.19
 -17  13  -1    0.14    0.86
 -17  13  -1    0.29    0.38
  17 -13   1   -0.72    0.57
  17 -13   1   -0.38    0.38
 -17 -13  -1   -0.05    0.24
 -17 -13  -1   -0.05    0.14
  18  13   1    9.50    0.53
  18  13   1    9.98    0.62
 -18  13  -1   10.31    0.86
 -18  13  -1    9.84    1.29
  18 -13   1   10.03    0.76
  18 -13   1    9.55    1.00
 -18 -13  -1   10.22    0.53
 -18 -13  -1   10.27    0.62
  19  13   1    0.00    0.38
  19  13   1   -0.05    0.14
 -19  13  -1    0.24    0.43
 -19  13  -1   -1.10    0.96
  19 -13   1    0.53    0.43
  19 -13   1   -0.38    0.62
 -19 -13  -1    0.19    0.29
 -19 -13  -1   -0.05    0.10
  20  13   1    0.53    0.43
  20  13   1    0.05    0.14
 -20  13  -1    0.33    0.43
 -20  13  -1    0.14    0.91
  20 -13   1   -0.43    0.43
  20 -13   1   -0.14    0.72
 -20 -13  -1    0.62    0.29
 -20 -13  -1   -0.05    0.14
 -21  13  -1   10.93    0.91
 -21  13  -1   10.84    1.10
  21 -13   1   13.13    1.29
  21 -13   1   10.93    0.81
  22  13   1    3.96    0.62
  22  13   1    4.54    0.33
 -22  13  -1    4.11    0.67
 -22  13  -1    4.82    0.67
  22 -13   1    3.63    0.48
  22 -13   1    3.01    0.86
 -22 -13  -1    4.06    0.48
 -22 -13  -1    4.30    0.29
  23  13   1   15.81    0.81
  23  13   1   13.75    1.10
 -23  13  -1   14.90    1.15
 -23  13  -1   12.80    1.00
  23 -13   1   12.80    0.81
  23 -13   1   16.71    1.53
 -23 -13  -1   14.66    0.91
 -23 -13  -1   15.42    0.76
  24  13   1    1.62    0.24
  24  13   1    3.01    0.81
 -24  13  -1    1.91    0.53
 -24  13  -1    1.43    0.57
  24 -13   1    1.38    0.38
  24 -13   1    2.05    0.86
 -24 -13  -1    1.43    0.19
 -24 -13  -1    2.63    0.48
  25  13   1   21.82    1.10
 -25  13  -1   20.25    1.38
 -25  13  -1   21.97    1.29
  25 -13   1   19.91    1.10
  25 -13   1   16.86    1.58
 -25 -13  -1   21.92    1.05
 -25 -13  -1   20.58    1.19
 -26  14   1    5.44    0.43
 -26  14   1    4.49    0.72
  26 -14  -1    4.92    1.19
  26 -14  -1    5.49    0.53
 -25  14   1   -0.67    0.48
 -25  14   1    0.14    0.19
  25  14  -1    0.00    0.14
  25  14  -1    0.05    0.43
 -25 -14   1    0.00    0.29
 -25 -14   1    0.10    0.14
  25 -14  -1   -1.10    0.86
  25 -14  -1    0.43    0.33
 -24  14   1   -0.19    0.24
 -24  14   1   -0.19    0.43
  24  14  -1   -0.05    0.29
  24  14  -1   -0.10    0.14
 -24 -14   1    0.19    0.29
 -24 -14   1    0.05    0.14
  24 -14  -1    0.14    0.33
  24 -14  -1   -0.14    0.86
 -23  14   1    0.53    0.29
 -23  14   1    1.15    0.53
  23  14  -1    0.43    0.24
  23  14  -1    0.62    0.19
 -23 -14   1    0.57    0.14
 -23 -14   1    1.05    0.29
  23 -14  -1    0.14    0.81
  23 -14  -1    0.67    0.33
 -22  14   1   -0.14    0.48
  22  14  -1    0.19    0.14
  22  14  -1    0.14    0.19
 -22 -14   1    0.38    0.29
 -22 -14   1    0.00    0.14
  22 -14  -1    0.14    0.86
 -21  14   1    0.33    0.43
 -21  14   1    0.38    0.43
  21  14  -1   -0.24    0.19
  21  14  -1    0.10    0.14
 -21 -14   1   -0.24    0.10
 -21 -14   1   -0.19    0.29
  21 -14  -1    0.10    0.29
  21 -14  -1   -0.43    0.72
 -20  14   1   14.37    1.05
 -20  14   1   13.32    0.96
  20 -14  -1   15.76    0.91
  20 -14  -1   13.42    1.34
 -19  14   1    2.44    0.57
 -19  14   1    2.29    0.53
  19  14  -1    2.87    0.29
  19  14  -1    2.10    0.24
 -19 -14   1    2.53    0.24
 -19 -14   1    2.24    0.33
  19 -14  -1    1.86    0.33
  19 -14  -1    2.58    0.76
 -18  14   1   15.61    1.05
 -18  14   1   13.47    1.05
  18  14  -1   16.52    0.86
  18  14  -1   14.47    0.72
 -18 -14   1   16.57    0.81
 -18 -14   1   14.56    0.76
  18 -14  -1   15.57    0.91
  18 -14  -1   14.95    1.24
 -17  14   1  187.47    8.31
 -17  14   1  189.43    8.50
  17  14  -1  174.00    7.45
  17  14  -1  178.16    7.74
 -17 -14   1  178.06    7.69
 -17 -14   1  176.10    7.59
  17 -14  -1  200.08    8.93
  17 -14  -1  184.46    8.02
 -16  14   1   16.57    1.43
 -16  14   1   16.24    1.05
  16  14  -1   15.81    0.86
  16  14  -1   16.95    0.81
 -16 -14   1   19.00    0.96
 -16 -14   1   16.81    0.81
  16 -14  -1   14.99    1.15
  16 -14  -1   17.05    1.00
  15  14  -1    0.05    0.14
  15  14  -1    0.29    0.14
 -15 -14   1   -0.14    0.19
 -15 -14   1   -0.05    0.14
 -14  14   1   -0.05    0.33
 -14  14   1   -0.81    0.81
  14  14  -1   -0.19    0.14
  14  14  -1   -0.05    0.14
 -14 -14   1    0.00    0.14
 -14 -14   1   -0.14    0.14
  14 -14  -1   -0.43    0.33
  14 -14  -1    0.81    0.53
 -13  14   1    3.20    0.48
 -13  14   1    4.58    0.91
  13  14  -1    4.63    0.29
  13  14  -1    4.82    0.38
 -13 -14   1    4.58    0.29
 -13 -14   1    4.15    0.29
  13 -14  -1    3.96    0.62
  13 -14  -1    5.01    0.53
 -12  14   1    7.97    1.00
 -12  14   1    7.02    0.62
  12  14  -1    6.54    0.43
  12  14  -1    6.88    0.38
 -12 -14   1    6.45    0.38
 -12 -14   1    6.83    0.43
  12 -14  -1    6.73    0.62
  12 -14  -1    6.97    0.72
 -11  14   1   12.70    0.81
 -11  14   1   13.56    1.19
  11  14  -1   12.42    0.72
  11  14  -1   12.18    0.57
 -11 -14   1   11.89    0.62
 -11 -14   1   13.80    0.72
  11 -14  -1   11.89    0.86
  11 -14  -1   12.56    0.81
 -10  14   1    0.24    0.62
 -10  14   1    0.57    0.29
  10  14  -1    0.19    0.10
  10  14  -1    0.24    0.14
 -10 -14   1    0.00    0.14
 -10 -14   1    0.19    0.10
  10 -14  -1    0.38    0.33
  10 -14  -1    0.29    0.38
  -9  14   1    0.14    0.29
  -9  14   1    0.62    0.57
   9  14  -1    0.29    0.10
   9  14  -1    0.33    0.14
  -9 -14   1    0.48    0.14
  -9 -14   1    0.33    0.14
   9 -14  -1    0.10    0.33
   9 -14  -1    0.48    0.33
  -8  14   1    0.43    0.53
   8  14  -1    0.48    0.10
   8  14  -1    0.38    0.14
  -8 -14   1    0.43    0.14
  -8 -14   1    0.48    0.14
   8 -14  -1    0.38    0.29
   8 -14  -1    0.29    0.29
  -7  14   1    9.02    0.57
  -7  14   1   10.89    0.86
   7  14  -1    9.55    0.53
   7  14  -1    9.84    0.48
  -7 -14   1    9.79    0.53
  -7 -14   1   10.55    0.57
   7 -14  -1    9.60    0.67
   7 -14  -1   10.08    0.67
  -6  14   1    0.67    0.24
  -6  14   1    0.43    0.43
   6  14  -1    0.29    0.14
   6  14  -1    0.24    0.10
  -6 -14   1    0.43    0.14
  -6 -14   1    0.38    0.10
   6 -14  -1    0.14    0.29
   6 -14  -1    0.67    0.24
  -5  14   1    2.39    0.48
  -5  14   1    2.20    0.29
   5  14  -1    2.05    0.24
   5  14  -1    1.86    0.19
  -5 -14   1    2.24    0.24
  -5 -14   1    2.24    0.24
   5 -14  -1    2.01    0.38
   5 -14  -1    2.15    0.29
   4  14  -1   37.72    1.77
   4  14  -1   37.10    1.67
  -4 -14   1   38.34    1.77
  -4 -14   1   37.44    1.72
  -3  14   1   18.19    1.05
   3  14  -1   19.00    0.96
   3  14  -1   19.39    0.91
  -3 -14   1   20.72    1.05
  -3 -14   1   18.86    0.96
   3 -14  -1   17.81    0.96
   3 -14  -1   18.48    0.96
  -2  14   1   93.64    4.06
  -2  14   1   94.31    4.20
   2  14  -1   95.45    4.15
   2  14  -1   96.31    4.25
  -2 -14   1   90.87    4.01
  -2 -14   1   96.74    4.25
   2 -14  -1   99.37    4.30
   2 -14  -1  100.80    4.44
  -1  14   1   10.46    0.67
  -1  14   1    9.36    0.48
   1  14  -1   10.08    0.62
   1  14  -1    9.50    0.53
  -1 -14   1    9.17    0.53
  -1 -14   1    9.60    0.57
   1 -14  -1    8.98    0.48
   1 -14  -1    9.41    0.57
   0  14   1    7.07    0.48
   0  14   1    7.16    0.38
   0  14  -1    7.16    0.43
   0  14  -1    7.83    0.57
   0 -14   1    7.31    0.48
   0 -14   1    7.11    0.43
   0 -14  -1    5.87    0.43
   0 -14  -1    6.45    0.43
   0 -14  -1    6.97    0.43
   1  14   1    2.29    0.19
   1  14   1    2.15    0.24
  -1  14  -1    1.91    0.33
  -1  14  -1    2.10    0.19
   1 -14   1    1.91    0.24
   1 -14   1    2.10    0.29
  -1 -14  -1    2.77    0.24
  -1 -14  -1    2.82    0.24
   2  14   1   47.89    2.20
  -2  14  -1   50.52    2.24
  -2  14  -1   53.34    2.48
   2 -14   1   52.38    2.39
   2 -14   1   55.10    2.48
  -2 -14  -1   51.33    2.29
  -3  14  -1   27.89    1.34
  -3  14  -1   27.17    1.43
   3 -14   1   30.13    1.48
   3 -14   1   30.51    1.48
   4  14   1    0.05    0.10
   4  14   1    0.05    0.14
  -4  14  -1    0.00    0.33
  -4  14  -1    0.00    0.14
   4 -14   1    0.38    0.29
   4 -14   1    0.24    0.24
  -4 -14  -1    0.05    0.10
  -4 -14  -1    0.29    0.14
   5  14   1    8.64    0.48
   5  14   1    8.64    0.43
  -5  14  -1    7.97    0.72
  -5  14  -1    7.69    0.53
   5 -14   1    7.59    0.53
   5 -14   1    7.45    0.57
  -5 -14  -1    8.45    0.48
  -5 -14  -1    8.50    0.43
   6  14   1    1.81    0.24
   6  14   1    1.96    0.14
  -6  14  -1    1.72    0.53
  -6  14  -1    1.53    0.24
   6 -14   1    2.34    0.33
   6 -14   1    2.24    0.38
  -6 -14  -1    1.91    0.19
  -6 -14  -1    2.24    0.19
   7  14   1   94.16    4.06
   7  14   1   99.13    4.35
  -7  14  -1  103.33    4.58
  -7  14  -1   97.12    4.49
   7 -14   1  103.33    4.58
   7 -14   1  101.85    4.58
  -7 -14  -1   96.60    4.20
  -7 -14  -1   97.32    4.20
   8  14   1  175.87    7.59
   8  14   1  178.49    7.64
  -8  14  -1  189.67    8.45
  -8  14  -1  182.69    7.97
   8 -14   1  189.24    8.26
   8 -14   1  191.15    8.36
  -8 -14  -1  181.88    7.78
  -8 -14  -1  177.39    7.64
   9  14   1    8.69    0.53
   9  14   1    8.79    0.43
  -9  14  -1    7.78    0.57
  -9  14  -1    7.97    0.81
   9 -14   1    9.02    0.72
   9 -14   1    8.31    0.67
  -9 -14  -1    8.88    0.48
  -9 -14  -1    9.12    0.48
  10  14   1    9.69    0.57
  10  14   1    9.98    0.53
 -10  14  -1    9.98    0.72
 -10  14  -1   10.84    1.00
  10 -14   1    9.07    0.72
  10 -14   1    9.36    0.72
 -10 -14  -1   11.03    0.57
 -10 -14  -1   10.74    0.57
  11  14   1    1.72    0.19
  11  14   1    1.48    0.19
 -11  14  -1    1.48    0.38
 -11  14  -1    1.15    0.67
  11 -14   1    0.76    0.38
  11 -14   1    1.19    0.48
 -11 -14  -1    1.72    0.24
 -11 -14  -1    1.43    0.19
  12  14   1    0.05    0.10
  12  14   1   -0.05    0.14
 -12  14  -1   -0.67    0.72
  12 -14   1    0.05    0.38
  12 -14   1   -0.43    0.57
 -12 -14  -1    0.00    0.10
 -12 -14  -1   -0.05    0.19
  13  14   1    0.19    0.14
  13  14   1    0.33    0.14
 -13  14  -1    0.91    0.38
 -13  14  -1    0.81    0.81
  13 -14   1    0.24    0.43
  13 -14   1    0.19    0.48
 -13 -14  -1    0.29    0.10
 -13 -14  -1    0.33    0.24
 -14  14  -1   -0.24    0.81
 -14  14  -1    0.19    0.38
  14 -14   1    0.38    0.48
  14 -14   1    0.48    0.43
  15  14   1   22.73    1.10
  15  14   1   25.16    1.19
 -15  14  -1   22.68    1.72
 -15  14  -1   22.01    1.29
  15 -14   1   21.63    1.38
  15 -14   1   22.44    1.29
 -15 -14  -1   23.45    1.10
 -15 -14  -1   24.02    1.19
  16  14   1   11.99    0.62
  16  14   1   11.84    0.62
 -16  14  -1   12.32    1.34
 -16  14  -1   11.89    0.91
  16 -14   1   11.99    0.86
  16 -14   1   11.41    1.00
 -16 -14  -1   12.70    0.62
 -16 -14  -1   12.32    0.72
  17  14   1    4.49    0.33
  17  14   1    5.01    0.33
 -17  14  -1    5.20    0.62
 -17  14  -1    4.73    1.10
  17 -14   1    4.01    0.72
  17 -14   1    4.30    0.53
 -17 -14  -1    4.92    0.33
 -17 -14  -1    5.54    0.43
  18  14   1   25.83    1.24
  18  14   1   26.69    1.29
 -18  14  -1   28.08    1.62
 -18  14  -1   27.12    2.05
  18 -14   1   27.07    1.72
  18 -14   1   26.60    1.48
 -18 -14  -1   29.41    1.43
 -18 -14  -1   27.27    1.24
  19  14   1    8.64    0.53
  19  14   1    7.59    0.57
 -19  14  -1    7.88    1.24
 -19  14  -1    7.88    0.81
  19 -14   1    7.21    0.96
  19 -14   1    6.64    0.67
 -19 -14  -1    8.17    0.57
 -19 -14  -1    8.60    0.48
  21  14   1   -0.33    0.48
  21  14   1    0.00    0.14
 -21  14  -1    0.00    0.43
 -21  14  -1   -0.05    0.76
  21 -14   1    0.62    0.72
  21 -14   1    0.43    0.43
 -21 -14  -1    0.24    0.14
 -21 -14  -1   -0.24    0.29
  22  14   1    3.63    0.33
  22  14   1    3.25    0.62
 -22  14  -1    2.87    0.72
 -22  14  -1    2.96    0.57
  22 -14   1    3.58    0.48
  22 -14   1    2.44    0.91
 -22 -14  -1    3.29    0.29
 -22 -14  -1    3.15    0.43
  23  14   1    2.87    0.67
  23  14   1    2.72    0.29
 -23  14  -1    2.82    0.57
 -23  14  -1    2.29    0.62
  23 -14   1    2.87    0.91
  23 -14   1    2.34    0.43
 -23 -14  -1    3.01    0.24
 -23 -14  -1    2.58    0.43
  24  14   1    0.96    0.19
  24  14   1    0.57    0.62
 -24  14  -1    0.72    0.48
 -24  14  -1    0.24    0.57
  24 -14   1    1.15    0.38
  24 -14   1    0.05    0.81
 -24 -14  -1    0.67    0.14
 -24 -14  -1    1.24    0.38
  25  14   1    2.53    0.81
  25  14   1    3.44    0.33
 -25  14  -1    1.62    0.67
 -25 -14  -1    3.68    0.53
 -25 -14  -1    3.29    0.29
 -26  15   1    3.68    0.67
 -26  15   1    2.77    0.33
  26 -15  -1    3.77    0.48
  26 -15  -1    5.16    1.15
 -25  15   1    0.57    0.24
 -25  15   1    0.67    0.53
  25 -15  -1    2.05    1.24
 -24  15   1    2.39    0.57
 -24  15   1    1.91    0.33
  24  15  -1    2.39    0.33
  24  15  -1    1.67    0.24
 -24 -15   1    2.58    0.38
 -24 -15   1    2.20    0.24
  24 -15  -1    1.48    0.38
  24 -15  -1    2.48    0.91
 -23  15   1   -0.19    0.48
 -23  15   1   -0.29    0.33
  23  15  -1    0.05    0.14
  23  15  -1   -0.19    0.19
 -23 -15   1    0.24    0.29
 -23 -15   1    0.00    0.14
  23 -15  -1    0.81    0.81
  23 -15  -1    0.14    0.33
 -22  15   1    2.10    0.57
 -22  15   1    2.72    0.53
  22  15  -1    2.44    0.29
  22  15  -1    2.44    0.29
 -22 -15   1    2.72    0.38
 -22 -15   1    2.20    0.24
  22 -15  -1    2.82    0.43
  22 -15  -1    3.15    0.96
 -21  15   1    7.78    0.72
 -21  15   1    7.35    0.76
  21  15  -1    6.45    0.48
  21  15  -1    6.64    0.43
 -21 -15   1    6.40    0.43
 -21 -15   1    6.69    0.53
  21 -15  -1    6.78    1.00
  21 -15  -1    6.83    0.57
 -20  15   1    4.11    0.62
 -20  15   1    3.87    0.62
  20  15  -1    4.68    0.38
  20  15  -1    4.92    0.38
 -20 -15   1    4.54    0.43
 -20 -15   1    4.01    0.33
  20 -15  -1    5.20    0.96
  20 -15  -1    3.87    0.43
 -19  15   1    0.14    0.53
 -19  15   1    0.10    0.43
  19  15  -1    0.14    0.19
  19  15  -1    0.24    0.14
 -19 -15   1    0.29    0.24
 -19 -15   1    0.24    0.14
  19 -15  -1   -0.53    0.67
  19 -15  -1    0.57    0.33
 -18  15   1   12.99    1.15
 -18  15   1   14.56    1.05
  18  15  -1   12.46    0.62
  18  15  -1   12.65    0.72
 -18 -15   1   13.37    0.72
 -18 -15   1   12.03    0.67
  18 -15  -1   14.09    1.19
  18 -15  -1   13.32    0.86
 -17  15   1    5.06    0.62
 -17  15   1    4.63    0.96
  17  15  -1    5.11    0.33
  17  15  -1    5.68    0.43
 -17 -15   1    5.20    0.38
 -17 -15   1    5.20    0.33
  17 -15  -1    4.78    0.76
  17 -15  -1    5.35    0.57
 -16  15   1    2.05    0.48
 -16  15   1    1.91    1.00
  16  15  -1    3.01    0.29
  16  15  -1    2.67    0.24
 -16 -15   1    2.82    0.24
 -16 -15   1    3.10    0.29
  16 -15  -1    3.06    0.48
  16 -15  -1    2.48    0.67
 -15  15   1    1.05    0.96
 -15  15   1    1.53    0.48
  15  15  -1    1.48    0.19
  15  15  -1    1.48    0.24
 -15 -15   1    1.38    0.24
 -15 -15   1    1.62    0.19
  15 -15  -1    1.48    0.57
 -14  15   1    0.38    0.38
 -14  15   1    1.10    0.86
  14  15  -1    0.29    0.14
  14  15  -1   -0.05    0.14
 -14 -15   1   -0.10    0.14
 -14 -15   1    0.24    0.14
  14 -15  -1    0.19    0.53
  14 -15  -1    0.48    0.33
 -13  15   1    3.10    0.48
 -13  15   1    2.91    0.91
  13  15  -1    3.39    0.24
  13  15  -1    3.68    0.33
 -13 -15   1    3.68    0.29
 -13 -15   1    3.44    0.24
  13 -15  -1    3.29    0.48
  13 -15  -1    3.44    0.62
 -12  15   1    7.31    0.62
 -12  15   1    5.73    0.96
  12 -15  -1    7.35    0.62
  12 -15  -1    6.59    0.67
 -11  15   1    8.74    0.67
 -11  15   1    8.21    1.00
  11  15  -1    8.07    0.53
  11  15  -1    7.88    0.43
 -11 -15   1    8.55    0.48
 -11 -15   1    8.17    0.48
  11 -15  -1    8.93    0.72
  11 -15  -1    8.07    0.72
 -10  15   1    2.96    0.72
 -10  15   1    3.10    0.43
  10  15  -1    3.96    0.24
  10  15  -1    3.20    0.33
 -10 -15   1    3.72    0.24
 -10 -15   1    3.53    0.29
  10 -15  -1    3.96    0.48
  10 -15  -1    4.35    0.53
  -9  15   1    0.48    0.62
  -9  15   1    1.38    0.33
   9  15  -1    1.38    0.14
   9  15  -1    0.81    0.19
  -9 -15   1    0.96    0.14
  -9 -15   1    1.19    0.19
   9 -15  -1    1.38    0.38
   9 -15  -1    1.81    0.38
  -8  15   1    9.17    0.86
  -8  15   1    9.74    0.62
   8  15  -1   10.08    0.53
   8  15  -1   10.27    0.57
  -8 -15   1    9.55    0.53
  -8 -15   1   10.31    0.53
   8 -15  -1   10.03    0.72
   8 -15  -1   10.31    0.72
  -7  15   1   24.02    1.19
  -7  15   1   22.78    1.34
   7  15  -1   22.44    1.10
   7  15  -1   22.35    1.00
  -7 -15   1   22.68    1.10
  -7 -15   1   22.68    1.05
   7 -15  -1   23.73    1.19
   7 -15  -1   22.68    1.19
  -6  15   1   23.02    1.15
  -6  15   1   22.92    1.34
   6  15  -1   22.68    1.10
   6  15  -1   22.78    1.05
  -6 -15   1   22.78    1.10
  -6 -15   1   23.11    1.10
   6 -15  -1   25.02    1.24
   6 -15  -1   25.21    1.29
  -5  15   1    1.58    0.43
  -5  15   1    1.48    0.24
   5  15  -1    1.29    0.14
   5  15  -1    1.38    0.24
  -5 -15   1    1.43    0.19
  -5 -15   1    1.15    0.14
   5 -15  -1    1.15    0.24
   5 -15  -1    1.48    0.33
  -4  15   1    1.96    0.24
  -4  15   1    2.10    0.43
   4  15  -1    1.86    0.19
   4  15  -1    1.81    0.24
  -4 -15   1    1.96    0.24
  -4 -15   1    2.10    0.24
   4 -15  -1    2.15    0.24
   4 -15  -1    2.01    0.33
  -3  15   1    6.16    0.76
  -3  15   1    6.78    0.43
   3  15  -1    6.97    0.38
   3  15  -1    6.97    0.48
  -3 -15   1    7.74    0.48
  -3 -15   1    6.97    0.43
   3 -15  -1    6.26    0.38
   2  15  -1   23.54    1.10
   2  15  -1   22.49    1.15
  -2 -15   1   23.16    1.15
  -2 -15   1   24.35    1.19
   1  15  -1   50.00    2.24
   1  15  -1   49.71    2.29
  -1 -15   1   52.19    2.39
  -1 -15   1   50.04    2.24
   0  15  -1    3.49    0.29
   0  15  -1    3.34    0.38
   0 -15   1    3.25    0.29
   0 -15   1    3.63    0.33
  -1  15  -1    0.43    0.29
  -1  15  -1    0.67    0.14
   1 -15   1    1.00    0.19
   1 -15   1    0.91    0.24
   2  15   1    7.69    0.38
   2  15   1    6.59    0.43
  -2  15  -1    8.31    0.62
  -2  15  -1    7.35    0.43
   2 -15   1    7.35    0.48
   2 -15   1    7.64    0.53
  -2 -15  -1    7.26    0.48
  -2 -15  -1    7.93    0.43
   3  15   1  158.91    6.83
   3  15   1  166.17    7.21
  -3  15  -1  166.12    7.35
  -3  15  -1  151.70    6.59
   3 -15   1  159.92    6.97
   3 -15   1  163.98    7.11
  -3 -15  -1  153.42    6.64
  -3 -15  -1  162.93    7.02
   4  15   1   23.35    1.05
   4  15   1   24.83    1.19
  -4  15  -1   24.93    1.38
  -4  15  -1   22.40    1.10
   4 -15   1   22.73    1.15
   4 -15   1   23.11    1.19
  -4 -15  -1   24.26    1.10
  -4 -15  -1   24.78    1.15
   5  15   1   16.95    0.86
   5  15   1   17.81    0.81
  -5  15  -1   18.72    1.15
  -5  15  -1   17.95    0.96
   5 -15   1   17.72    1.00
   5 -15   1   16.95    0.91
  -5 -15  -1   16.90    0.81
  -5 -15  -1   17.48    0.81
   6  15   1    1.72    0.14
   6  15   1    1.48    0.24
  -6  15  -1    1.38    0.24
  -6  15  -1    1.48    0.48
   6 -15   1    1.29    0.29
   6 -15   1    1.81    0.33
  -6 -15  -1    1.86    0.19
  -6 -15  -1    1.77    0.19
   7  15   1   19.10    0.86
   7  15   1   19.72    1.00
  -7  15  -1   19.20    1.24
  -7  15  -1   18.91    1.00
   7 -15   1   18.77    1.10
   7 -15   1   19.43    1.05
  -7 -15  -1   19.15    0.91
  -7 -15  -1   18.43    0.86
   8  15   1    0.43    0.10
   8  15   1    0.62    0.19
  -8  15  -1    0.62    0.29
  -8  15  -1    0.33    0.53
   8 -15   1    0.67    0.33
   8 -15   1    0.76    0.33
  -8 -15  -1    0.53    0.14
  -8 -15  -1    0.72    0.14
   9  15   1   76.88    3.34
   9  15   1   78.74    3.49
  -9  15  -1   83.37    3.77
  -9  15  -1   79.41    3.82
   9 -15   1   77.31    3.58
   9 -15   1   82.90    3.77
  -9 -15  -1   78.69    3.44
  -9 -15  -1   75.92    3.29
  10  15   1   25.07    1.15
  10  15   1   25.36    1.24
 -10  15  -1   27.60    1.43
 -10  15  -1   25.88    1.62
  10 -15   1   27.46    1.48
  10 -15   1   26.07    1.43
 -10 -15  -1   25.59    1.15
 -10 -15  -1   25.74    1.19
  11  15   1    0.14    0.14
  11  15   1    0.05    0.14
 -11  15  -1   -0.19    0.29
 -11  15  -1    0.00    0.62
  11 -15   1    0.14    0.38
  11 -15   1    0.86    0.43
 -11 -15  -1    0.38    0.14
 -11 -15  -1    0.10    0.19
  12  15   1   17.62    0.81
  12  15   1   16.28    0.86
  12 -15   1   14.71    1.24
 -12 -15  -1   16.14    0.76
 -12 -15  -1   17.05    0.86
  13  15   1    2.72    0.29
  13  15   1    2.67    0.24
 -13  15  -1    3.87    0.91
 -13  15  -1    2.53    0.48
  13 -15   1    2.39    0.48
  13 -15   1    2.87    0.57
 -13 -15  -1    2.72    0.29
 -13 -15  -1    2.58    0.24
  14  15   1    3.01    0.24
  14  15   1    3.06    0.29
 -14  15  -1    2.48    0.86
 -14  15  -1    2.67    0.48
  14 -15   1    3.25    0.62
  14 -15   1    2.63    0.53
 -14 -15  -1    3.39    0.24
 -14 -15  -1    2.77    0.33
  15  15   1    1.19    0.24
  15  15   1    1.15    0.19
 -15  15  -1    2.24    0.91
 -15  15  -1    1.34    0.43
  15 -15   1    1.67    0.57
  15 -15   1    1.24    0.43
 -15 -15  -1    1.05    0.29
 -15 -15  -1    1.00    0.14
  16  15   1    9.07    0.53
  16  15   1    7.93    0.48
 -16  15  -1    9.22    1.24
 -16  15  -1    8.60    0.72
  16 -15   1    8.55    0.76
  16 -15   1    8.79    0.86
 -16 -15  -1    7.74    0.53
 -16 -15  -1    8.17    0.48
  17  15   1   11.03    0.62
  17  15   1   11.84    0.62
 -17  15  -1   12.32    1.43
 -17  15  -1   11.51    0.91
  17 -15   1   11.75    1.05
  17 -15   1   11.36    0.86
[truncated: 7,417,535 more chars]
